# Supplementary material for: Large-Scale Metagenome Assembly Reveals Novel Animal-Associated Microbial Genomes, Biosynthetic Gene Clusters, and Other Genetic Diversity
Source: mSystems. 2020 Nov 3;5(6):e01045-20. doi: 10.1128/mSystems.01045-20 (PMC7646530; doi:10.1128/mSystems.01045-20)
Supplement: TABLE S2 [file mSystems.01045-20-st002.xlsx]

## Sheet: Table S2A
MAG_ID	Completeness	Contamination	Genome size (bp)	Contig count	N50	GC	BioProject	Domain	Phylum	Class	Order	Family	Genus	Species	fastani_ani
R25__metabat2_low_PE.004.contigs	96	0	1913729	129	22056	36	PRJNA532626	d__Archaea	p__Euryarchaeota	c__Methanobacteria	o__Methanobacteriales	f__Methanobacteriaceae	g__Methanobrevibacter_A	s__	N/A
R26__maxbin2_high_prob.014.contigs	88.97	0.8	2050830	518	4807	33.3	PRJNA532626	d__Archaea	p__Euryarchaeota	c__Methanobacteria	o__Methanobacteriales	f__Methanobacteriaceae	g__Methanobrevibacter_A	s__	N/A
R27__metabat2_low_PE.024.contigs	99.2	0	2410675	146	26186	32.7	PRJNA532626	d__Archaea	p__Euryarchaeota	c__Methanobacteria	o__Methanobacteriales	f__Methanobacteriaceae	g__Methanobrevibacter_A	s__Methanobrevibacter_A sp900314695	96.82
SAMEA3663215__metabat2_high_PE.014.contigs	99.2	0	1614316	147	19224	31.1	PRJEB11755	d__Archaea	p__Euryarchaeota	c__Methanobacteria	o__Methanobacteriales	f__Methanobacteriaceae	g__Methanobrevibacter_A	s__	N/A
SAMEA3663230__metabat2_low_PE.018.contigs	94.4	0.8	1435267	281	6658	31.4	PRJEB11755	d__Archaea	p__Euryarchaeota	c__Methanobacteria	o__Methanobacteriales	f__Methanobacteriaceae	g__Methanobrevibacter_A	s__	N/A
SAMEA3663235__metabat2_high_PE.030.contigs	99.6	0	1567974	178	14827	31.3	PRJEB11755	d__Archaea	p__Euryarchaeota	c__Methanobacteria	o__Methanobacteriales	f__Methanobacteriaceae	g__Methanobrevibacter_A	s__	N/A
SAMEA3663242__metabat2_low_PE.004.contigs	75.17	0	1161535	334	3920	31.6	PRJEB11755	d__Archaea	p__Euryarchaeota	c__Methanobacteria	o__Methanobacteriales	f__Methanobacteriaceae	g__Methanobrevibacter_A	s__	N/A
SAMEA3663243__metabat2_high_PE.003.contigs	89.2	0	1350470	311	4795	31.6	PRJEB11755	d__Archaea	p__Euryarchaeota	c__Methanobacteria	o__Methanobacteriales	f__Methanobacteriaceae	g__Methanobrevibacter_A	s__	N/A
SAMEA3663248__metabat2_high_PE.022.contigs	100	1.2	1565944	154	16708	31.2	PRJEB11755	d__Archaea	p__Euryarchaeota	c__Methanobacteria	o__Methanobacteriales	f__Methanobacteriaceae	g__Methanobrevibacter_A	s__	N/A
SAMEA3663250__metabat2_high_PE.018.contigs	98.4	0	1585237	112	25426	31.1	PRJEB11755	d__Archaea	p__Euryarchaeota	c__Methanobacteria	o__Methanobacteriales	f__Methanobacteriaceae	g__Methanobrevibacter_A	s__	N/A
SAMEA3663257__metabat2_low_PE.017.contigs	57.46	0.84	867076	330	2638	32.1	PRJEB11755	d__Archaea	p__Euryarchaeota	c__Methanobacteria	o__Methanobacteriales	f__Methanobacteriaceae	g__Methanobrevibacter_A	s__	N/A
SAMEA3663260__metabat2_high_PE.012.contigs	96.4	0.06	1495927	265	7858	31.4	PRJEB11755	d__Archaea	p__Euryarchaeota	c__Methanobacteria	o__Methanobacteriales	f__Methanobacteriaceae	g__Methanobrevibacter_A	s__	N/A
SAMEA3663269__metabat2_high_PE.005.contigs	92.53	1.24	1516372	213	10114	31.2	PRJEB11755	d__Archaea	p__Euryarchaeota	c__Methanobacteria	o__Methanobacteriales	f__Methanobacteriaceae	g__Methanobrevibacter_A	s__	N/A
SAMEA3663271__metabat2_low_PE.001.contigs	65.97	0.06	955971	339	2959	31.7	PRJEB11755	d__Archaea	p__Euryarchaeota	c__Methanobacteria	o__Methanobacteriales	f__Methanobacteriaceae	g__Methanobrevibacter_A	s__	N/A
SAMEA3663275__metabat2_high_PE.031.contigs	95.6	1.6	1505211	226	9276	31.3	PRJEB11755	d__Archaea	p__Euryarchaeota	c__Methanobacteria	o__Methanobacteriales	f__Methanobacteriaceae	g__Methanobrevibacter_A	s__	N/A
SAMEA3663276__metabat2_low_PE.002.contigs	82.5	1.26	1139173	362	3355	31.6	PRJEB11755	d__Archaea	p__Euryarchaeota	c__Methanobacteria	o__Methanobacteriales	f__Methanobacteriaceae	g__Methanobrevibacter_A	s__	N/A
SAMEA3663277__metabat2_low_PE.022.contigs	99.2	0.8	1521365	172	14903	31.3	PRJEB11755	d__Archaea	p__Euryarchaeota	c__Methanobacteria	o__Methanobacteriales	f__Methanobacteriaceae	g__Methanobrevibacter_A	s__	N/A
X341_Western_Lowland_Gorilla__maxbin2_low_prob.002.contigs	66	0.92	1094012	288	4026	32.7	multi-species	d__Archaea	p__Euryarchaeota	c__Methanobacteria	o__Methanobacteriales	f__Methanobacteriaceae	g__Methanobrevibacter_A	s__Methanobrevibacter_A smithii_A	98.28
R15__metabat2_low_PE.054.contigs	91.19	0.65	1586540	229	9409	50	PRJNA532626	d__Archaea	p__Halobacterota	c__Methanomicrobia	o__Methanomicrobiales	f__Methanocorpusculaceae	g__	s__	N/A
R04__metabat2_low_PE.034.contigs	52.71	1.51	703304	281	2529	44.9	PRJNA532626	d__Archaea	p__Halobacterota	c__Methanomicrobia	o__Methanomicrobiales	f__Methanocorpusculaceae	g__Methanocorpusculum	s__	N/A
R06__maxbin2_low_prob.030.contigs	51.67	4.58	1747344	741	2291	49	PRJNA532626	d__Archaea	p__Halobacterota	c__Methanomicrobia	o__Methanomicrobiales	f__Methanocorpusculaceae	g__Methanocorpusculum	s__	N/A
R07__maxbin2_low_prob.013.contigs	64.41	1.71	938090	241	4766	48.9	PRJNA532626	d__Archaea	p__Halobacterota	c__Methanomicrobia	o__Methanomicrobiales	f__Methanocorpusculaceae	g__Methanocorpusculum	s__	N/A
R18__metabat2_low_PE.056.contigs	94.64	0.65	1253345	64	67266	48.5	PRJNA532626	d__Archaea	p__Halobacterota	c__Methanomicrobia	o__Methanomicrobiales	f__Methanocorpusculaceae	g__Methanocorpusculum	s__	N/A
R19__maxbin2_low_prob.025.contigs	95.42	0.65	1661099	94	110305	46.6	PRJNA532626	d__Archaea	p__Halobacterota	c__Methanomicrobia	o__Methanomicrobiales	f__Methanocorpusculaceae	g__Methanocorpusculum	s__	N/A
R22__maxbin2_high_prob.015.contigs	84.54	1.58	1056654	215	6183	46.2	PRJNA532626	d__Archaea	p__Halobacterota	c__Methanomicrobia	o__Methanomicrobiales	f__Methanocorpusculaceae	g__Methanocorpusculum	s__	N/A
R11__maxbin2_high_prob.020.contigs	96.37	2.79	1497453	249	8581	50.5	PRJNA532626	d__Archaea	p__Thermoplasmatota	c__Thermoplasmata	o__Methanomassiliicoccales	f__Methanomethylophilaceae	g__	s__	N/A
R20__metabat2_low_PE.015.contigs	95.97	0	1445839	84	28713	50.5	PRJNA532626	d__Archaea	p__Thermoplasmatota	c__Thermoplasmata	o__Methanomassiliicoccales	f__Methanomethylophilaceae	g__	s__	N/A
SAMEA104315424__metabat2_high_PE.048.contigs	84.14	0.81	1239908	276	5278	47.7	PRJEB22765	d__Archaea	p__Thermoplasmatota	c__Thermoplasmata	o__Methanomassiliicoccales	f__Methanomethylophilaceae	g__	s__	N/A
SAMEA104315427__maxbin2_low_prob.013.contigs	97.18	0	1509697	53	52878	47.5	PRJEB22765	d__Archaea	p__Thermoplasmatota	c__Thermoplasmata	o__Methanomassiliicoccales	f__Methanomethylophilaceae	g__	s__	N/A
SAMEA104315430__metabat2_high_PE.043.contigs	69.15	2.82	1012708	323	3276	50.9	PRJEB22765	d__Archaea	p__Thermoplasmatota	c__Thermoplasmata	o__Methanomassiliicoccales	f__Methanomethylophilaceae	g__ISO4-G1	s__	N/A
SAMEA104315432__metabat2_high_PE.023.contigs	93.55	0	1613038	203	11537	45.7	PRJEB22765	d__Archaea	p__Thermoplasmatota	c__Thermoplasmata	o__Methanomassiliicoccales	f__Methanomethylophilaceae	g__ISO4-G1	s__	N/A
SAMEA104315429__metabat2_high_PE.052.contigs	69.46	0.97	913220	304	3118	57	PRJEB22765	d__Archaea	p__Thermoplasmatota	c__Thermoplasmata	o__Methanomassiliicoccales	f__Methanomethylophilaceae	g__UBA71	s__	N/A
R15__metabat2_low_PE.004.contigs	99.14	0	1590220	61	39004	56.2	PRJNA532626	d__Bacteria	p__Actinobacteriota	c__Actinobacteria	o__Actinomycetales	f__Actinomycetaceae	g__	s__	N/A
R16__metabat2_low_PE.013.contigs	98.28	0.43	1606514	82	27165	56.2	PRJNA532626	d__Bacteria	p__Actinobacteriota	c__Actinobacteria	o__Actinomycetales	f__Actinomycetaceae	g__	s__	N/A
R16__metabat2_low_PE.015.contigs	100	0	1841117	121	30788	58.6	PRJNA532626	d__Bacteria	p__Actinobacteriota	c__Actinobacteria	o__Actinomycetales	f__Actinomycetaceae	g__	s__	N/A
R17__metabat2_low_PE.008.contigs	62.74	0.14	1013831	364	2872	56.1	PRJNA532626	d__Bacteria	p__Actinobacteriota	c__Actinobacteria	o__Actinomycetales	f__Actinomycetaceae	g__	s__	N/A
X371_Linnaeus_Two_toed_Sloth__metabat2_high_PE.025.contigs	58.97	0.39	1128223	302	3894	54.5	multi-species	d__Bacteria	p__Actinobacteriota	c__Actinobacteria	o__Actinomycetales	f__Actinomycetaceae	g__	s__	N/A
C._urophasianus_2_cecum__maxbin2_low_prob.009.contigs	93.36	0.59	1694891	27	247100	55	PRJNA336354	d__Bacteria	p__Actinobacteriota	c__Actinobacteria	o__Actinomycetales	f__Actinomycetaceae	g__Actinomyces_I	s__	N/A
R18__maxbin2_low_prob.042.contigs	53.44	0.95	1200617	452	2758	68.2	PRJNA532626	d__Bacteria	p__Actinobacteriota	c__Actinobacteria	o__Actinomycetales	f__Actinomycetaceae	g__Pauljensenia	s__	N/A
DGYMJ06203__metabat2_high_PE.023.contigs	94.58	0	1602774	38	81790	54.6	PRJNA417359	d__Bacteria	p__Actinobacteriota	c__Actinobacteria	o__Actinomycetales	f__Bifidobacteriaceae	g__Aeriscardovia	s__Aeriscardovia aeriphila	96.18
DHKFI23501__maxbin2_low_prob.006.contigs	84.86	0.83	1439204	280	6661	54.5	PRJNA417359	d__Bacteria	p__Actinobacteriota	c__Actinobacteria	o__Actinomycetales	f__Bifidobacteriaceae	g__Aeriscardovia	s__Aeriscardovia aeriphila	96.23
DHKFI23503__maxbin2_low_prob.002.contigs	94.58	0	1579880	14	327909	54.3	PRJNA417359	d__Bacteria	p__Actinobacteriota	c__Actinobacteria	o__Actinomycetales	f__Bifidobacteriaceae	g__Aeriscardovia	s__Aeriscardovia aeriphila	96.12
HHCFJ02800__maxbin2_low_prob.003.contigs	94.58	0	1570422	9	1118396	54.4	PRJNA417359	d__Bacteria	p__Actinobacteriota	c__Actinobacteria	o__Actinomycetales	f__Bifidobacteriaceae	g__Aeriscardovia	s__Aeriscardovia aeriphila	96.25
LHCFD05601__metabat2_low_PE.005.contigs	94.58	0	1559524	9	377208	54.4	PRJNA417359	d__Bacteria	p__Actinobacteriota	c__Actinobacteria	o__Actinomycetales	f__Bifidobacteriaceae	g__Aeriscardovia	s__Aeriscardovia aeriphila	96.22
LHCFI04200__metabat2_high_PE.002.contigs	91.67	1.67	1393386	101	34313	54.5	PRJNA417359	d__Bacteria	p__Actinobacteriota	c__Actinobacteria	o__Actinomycetales	f__Bifidobacteriaceae	g__Aeriscardovia	s__Aeriscardovia aeriphila	96.22
LHCFJ04200__metabat2_low_PE.002.contigs	91.25	2.5	1445537	78	34312	54.7	PRJNA417359	d__Bacteria	p__Actinobacteriota	c__Actinobacteria	o__Actinomycetales	f__Bifidobacteriaceae	g__Aeriscardovia	s__Aeriscardovia aeriphila	96.29
NHCFD04200__maxbin2_low_prob.007.contigs	94.58	0	1552105	6	435689	54.4	PRJNA417359	d__Bacteria	p__Actinobacteriota	c__Actinobacteria	o__Actinomycetales	f__Bifidobacteriaceae	g__Aeriscardovia	s__Aeriscardovia aeriphila	96.18
Ash_p2__metabat2_high_PE.017.contigs	83.47	4.37	1518559	375	4569	63.9	PRJEB20308	d__Bacteria	p__Actinobacteriota	c__Actinobacteria	o__Actinomycetales	f__Bifidobacteriaceae	g__Bifidobacterium	s__Bifidobacterium pseudolongum_A	96.89
Cebus_capucinus_imitator_PRJNA485217_SSR012__maxbin2_low_prob.004.contigs	59.72	2.75	1768576	566	3428	64.8	PRJNA485217	d__Bacteria	p__Actinobacteriota	c__Actinobacteria	o__Actinomycetales	f__Bifidobacteriaceae	g__Bifidobacterium	s__	N/A
Cebus_capucinus_imitator_PRJNA485217_SSR012__metabat2_low_PE.008.contigs	56.85	2.53	1351069	445	3140	67.2	PRJNA485217	d__Bacteria	p__Actinobacteriota	c__Actinobacteria	o__Actinomycetales	f__Bifidobacteriaceae	g__Bifidobacterium	s__	N/A
Cebus_capucinus_imitator_PRJNA485217_SSR024__maxbin2_high_prob.002.contigs	60.4	2.2	1667280	545	3249	66.4	PRJNA485217	d__Bacteria	p__Actinobacteriota	c__Actinobacteria	o__Actinomycetales	f__Bifidobacteriaceae	g__Bifidobacterium	s__	N/A
Cebus_capucinus_imitator_PRJNA485217_SSR024__metabat2_high_PE.011.contigs	65.84	0.68	1314425	293	5825	66.9	PRJNA485217	d__Bacteria	p__Actinobacteriota	c__Actinobacteria	o__Actinomycetales	f__Bifidobacteriaceae	g__Bifidobacterium	s__	N/A
Cebus_capucinus_imitator_PRJNA485217_SSR046__maxbin2_low_prob.018.contigs	70.34	3.23	1979947	566	4001	66.3	PRJNA485217	d__Bacteria	p__Actinobacteriota	c__Actinobacteria	o__Actinomycetales	f__Bifidobacteriaceae	g__Bifidobacterium	s__	N/A
Cebus_capucinus_imitator_PRJNA485217_SSR046__metabat2_low_PE.002.contigs	65.47	1.22	1467241	335	5124	66.6	PRJNA485217	d__Bacteria	p__Actinobacteriota	c__Actinobacteria	o__Actinomycetales	f__Bifidobacteriaceae	g__Bifidobacterium	s__	N/A
Cebus_capucinus_imitator_PRJNA485217_SSR049__metabat2_high_PE.010.contigs	70.94	4.51	1849944	508	4299	66.8	PRJNA485217	d__Bacteria	p__Actinobacteriota	c__Actinobacteria	o__Actinomycetales	f__Bifidobacteriaceae	g__Bifidobacterium	s__	N/A
Cebus_capucinus_imitator_PRJNA485217_SSR049__metabat2_low_PE.002.contigs	78.33	2.13	1648251	317	6768	66.5	PRJNA485217	d__Bacteria	p__Actinobacteriota	c__Actinobacteria	o__Actinomycetales	f__Bifidobacteriaceae	g__Bifidobacterium	s__	N/A
Cebus_capucinus_imitator_PRJNA485217_SSR056__metabat2_high_PE.007.contigs	90.74	1.68	2148775	107	33149	65.9	PRJNA485217	d__Bacteria	p__Actinobacteriota	c__Actinobacteria	o__Actinomycetales	f__Bifidobacteriaceae	g__Bifidobacterium	s__	N/A
Cebus_capucinus_imitator_PRJNA485217_SSR091__maxbin2_low_prob.011.contigs	72.59	4.8	1930047	537	4109	66.5	PRJNA485217	d__Bacteria	p__Actinobacteriota	c__Actinobacteria	o__Actinomycetales	f__Bifidobacteriaceae	g__Bifidobacterium	s__	N/A
Cebus_capucinus_imitator_PRJNA485217_SSR091__metabat2_high_PE.002.contigs	75.04	1.33	1532765	285	6647	66.5	PRJNA485217	d__Bacteria	p__Actinobacteriota	c__Actinobacteria	o__Actinomycetales	f__Bifidobacteriaceae	g__Bifidobacterium	s__	N/A
Cebus_capucinus_imitator_PRJNA485217_SSR093__maxbin2_low_prob.004.contigs	78.87	3.14	2223647	393	7568	64.7	PRJNA485217	d__Bacteria	p__Actinobacteriota	c__Actinobacteria	o__Actinomycetales	f__Bifidobacteriaceae	g__Bifidobacterium	s__	N/A
Cebus_capucinus_imitator_PRJNA485217_SSR093__metabat2_high_PE.006.contigs	78.13	1.63	1918686	430	5253	66.9	PRJNA485217	d__Bacteria	p__Actinobacteriota	c__Actinobacteria	o__Actinomycetales	f__Bifidobacteriaceae	g__Bifidobacterium	s__	N/A
Cebus_capucinus_imitator_PRJNA485217_SSR096__metabat2_high_PE.008.contigs	70.94	1.17	1586283	296	7384	66.4	PRJNA485217	d__Bacteria	p__Actinobacteriota	c__Actinobacteria	o__Actinomycetales	f__Bifidobacteriaceae	g__Bifidobacterium	s__	N/A
Cebus_capucinus_imitator_PRJNA485217_SSR096__metabat2_high_PE.010.contigs	78.01	2.15	1700692	434	4302	67.2	PRJNA485217	d__Bacteria	p__Actinobacteriota	c__Actinobacteria	o__Actinomycetales	f__Bifidobacteriaceae	g__Bifidobacterium	s__	N/A
Cebus_capucinus_imitator_PRJNA485217_SSR098__metabat2_low_PE.014.contigs	76.55	1.44	1657387	352	5458	66.7	PRJNA485217	d__Bacteria	p__Actinobacteriota	c__Actinobacteria	o__Actinomycetales	f__Bifidobacteriaceae	g__Bifidobacterium	s__	N/A
Cebus_capucinus_imitator_PRJNA485217_SSR118__metabat2_high_PE.013.contigs	58.65	1.27	1345606	191	10071	66.3	PRJNA485217	d__Bacteria	p__Actinobacteriota	c__Actinobacteria	o__Actinomycetales	f__Bifidobacteriaceae	g__Bifidobacterium	s__	N/A
DGYFI06202__metabat2_high_PE.012.contigs	68.03	0.7	1244575	366	3840	65.3	PRJNA417359	d__Bacteria	p__Actinobacteriota	c__Actinobacteria	o__Actinomycetales	f__Bifidobacteriaceae	g__Bifidobacterium	s__Bifidobacterium gallinarum	97.81
DGYFR06203__metabat2_high_PE.007.contigs	74.72	1.85	1249374	382	3441	65.3	PRJNA417359	d__Bacteria	p__Actinobacteriota	c__Actinobacteria	o__Actinomycetales	f__Bifidobacteriaceae	g__Bifidobacterium	s__Bifidobacterium gallinarum	97.59
DGYMI06202__metabat2_high_PE.015.contigs	96.68	0.08	2020361	55	91243	64.5	PRJNA417359	d__Bacteria	p__Actinobacteriota	c__Actinobacteria	o__Actinomycetales	f__Bifidobacteriaceae	g__Bifidobacterium	s__Bifidobacterium gallinarum	97.05
DGYMR06203__metabat2_low_PE.026.contigs	88.88	1.85	1742844	333	7351	65.2	PRJNA417359	d__Bacteria	p__Actinobacteriota	c__Actinobacteria	o__Actinomycetales	f__Bifidobacteriaceae	g__Bifidobacterium	s__Bifidobacterium gallinarum	97.45
DSTMR04002__maxbin2_low_prob.029.contigs	98.64	0.23	2215868	30	205458	64	PRJNA417359	d__Bacteria	p__Actinobacteriota	c__Actinobacteria	o__Actinomycetales	f__Bifidobacteriaceae	g__Bifidobacterium	s__Bifidobacterium gallinarum	96.83
Dunbar_p2__maxbin2_low_prob.030.contigs	67.4	3.25	1753676	604	3054	57	PRJEB20308	d__Bacteria	p__Actinobacteriota	c__Actinobacteria	o__Actinomycetales	f__Bifidobacteriaceae	g__Bifidobacterium	s__	N/A
Dunbar_p2__metabat2_high_PE.041.contigs	98.01	2.39	2056101	96	38348	62.6	PRJEB20308	d__Bacteria	p__Actinobacteriota	c__Actinobacteria	o__Actinomycetales	f__Bifidobacteriaceae	g__Bifidobacterium	s__Bifidobacterium criceti	97.53
LBJMJ02800__metabat2_low_PE.009.contigs	98.64	0.23	2020531	37	87215	64.8	PRJNA417359	d__Bacteria	p__Actinobacteriota	c__Actinobacteria	o__Actinomycetales	f__Bifidobacteriaceae	g__Bifidobacterium	s__Bifidobacterium gallinarum	97.02
SAMEA3387442__metabat2_low_PE.009.contigs	95.58	1.8	1928956	161	27451	56.8	PRJEB9357	d__Bacteria	p__Actinobacteriota	c__Actinobacteria	o__Actinomycetales	f__Bifidobacteriaceae	g__Bifidobacterium	s__Bifidobacterium pseudocatenulatum	98.91
SAMEA3387444__metabat2_high_PE.024.contigs	86.1	2.61	1807776	293	8836	56.8	PRJEB9357	d__Bacteria	p__Actinobacteriota	c__Actinobacteria	o__Actinomycetales	f__Bifidobacteriaceae	g__Bifidobacterium	s__Bifidobacterium pseudocatenulatum	98.64
SAMEA3387449__metabat2_high_PE.016.contigs	87.64	0.9	1766115	221	11448	60.3	PRJEB9357	d__Bacteria	p__Actinobacteriota	c__Actinobacteria	o__Actinomycetales	f__Bifidobacteriaceae	g__Bifidobacterium	s__Bifidobacterium longum	99.18
SAMEA3387449__metabat2_low_PE.011.contigs	93.16	0.72	1929377	105	29516	64.6	PRJEB9357	d__Bacteria	p__Actinobacteriota	c__Actinobacteria	o__Actinomycetales	f__Bifidobacteriaceae	g__Bifidobacterium	s__Bifidobacterium gallinarum	96.92
SAMEA3387450__maxbin2_low_prob.007.contigs	67.08	3.38	1820048	437	5273	58.9	PRJEB9357	d__Bacteria	p__Actinobacteriota	c__Actinobacteria	o__Actinomycetales	f__Bifidobacteriaceae	g__Bifidobacterium	s__Bifidobacterium adolescentis	96.47
SAMEA3387451__metabat2_high_PE.037.contigs	94.09	1.95	1839969	175	17041	60.3	PRJEB9357	d__Bacteria	p__Actinobacteriota	c__Actinobacteria	o__Actinomycetales	f__Bifidobacteriaceae	g__Bifidobacterium	s__Bifidobacterium longum	99.19
SAMEA3387453__metabat2_high_PE.014.contigs	93.45	1.69	2016523	177	19029	60.2	PRJEB9357	d__Bacteria	p__Actinobacteriota	c__Actinobacteria	o__Actinomycetales	f__Bifidobacteriaceae	g__Bifidobacterium	s__Bifidobacterium longum	99.03
SAMEA3387454__metabat2_high_PE.014.contigs	92.27	2.29	1807002	143	19662	64.8	PRJEB9357	d__Bacteria	p__Actinobacteriota	c__Actinobacteria	o__Actinomycetales	f__Bifidobacteriaceae	g__Bifidobacterium	s__Bifidobacterium gallinarum	96.88
SAMEA3387456__metabat2_high_PE.005.contigs	85.69	2.36	1741030	324	6861	64.8	PRJEB9357	d__Bacteria	p__Actinobacteriota	c__Actinobacteria	o__Actinomycetales	f__Bifidobacteriaceae	g__Bifidobacterium	s__Bifidobacterium gallinarum	96.9
SAMEA3387461__metabat2_low_PE.007.contigs	80.4	0.61	1635276	320	6745	60.2	PRJEB9357	d__Bacteria	p__Actinobacteriota	c__Actinobacteria	o__Actinomycetales	f__Bifidobacteriaceae	g__Bifidobacterium	s__Bifidobacterium longum	98.97
SAMEA3387462__metabat2_low_PE.017.contigs	80.81	2.14	1489853	324	6049	65.1	PRJEB9357	d__Bacteria	p__Actinobacteriota	c__Actinobacteria	o__Actinomycetales	f__Bifidobacteriaceae	g__Bifidobacterium	s__Bifidobacterium gallinarum	97.15
SAMEA3387462__metabat2_low_PE.020.contigs	93.89	1.29	1839022	154	26323	56.8	PRJEB9357	d__Bacteria	p__Actinobacteriota	c__Actinobacteria	o__Actinomycetales	f__Bifidobacteriaceae	g__Bifidobacterium	s__Bifidobacterium pseudocatenulatum	98.98
SAMEA3387464__metabat2_high_PE.002.contigs	73.83	2.21	1540133	386	4841	64.7	PRJEB9357	d__Bacteria	p__Actinobacteriota	c__Actinobacteria	o__Actinomycetales	f__Bifidobacteriaceae	g__Bifidobacterium	s__Bifidobacterium gallinarum	96.88
SAMEA3387465__metabat2_high_PE.008.contigs	61.55	2.21	1141263	384	3063	64.8	PRJEB9357	d__Bacteria	p__Actinobacteriota	c__Actinobacteria	o__Actinomycetales	f__Bifidobacteriaceae	g__Bifidobacterium	s__Bifidobacterium gallinarum	96.78
SAMEA3387468__metabat2_high_PE.012.contigs	96.93	0.42	2023603	126	25134	64.3	PRJEB9357	d__Bacteria	p__Actinobacteriota	c__Actinobacteria	o__Actinomycetales	f__Bifidobacteriaceae	g__Bifidobacterium	s__Bifidobacterium gallinarum	96.62
SAMEA3387472__metabat2_high_PE.003.contigs	93.24	1.59	1730723	198	13093	65	PRJEB9357	d__Bacteria	p__Actinobacteriota	c__Actinobacteria	o__Actinomycetales	f__Bifidobacteriaceae	g__Bifidobacterium	s__Bifidobacterium gallinarum	97.16
SAMEA3387472__metabat2_high_PE.029.contigs	93.39	1.89	1759303	216	13527	56.8	PRJEB9357	d__Bacteria	p__Actinobacteriota	c__Actinobacteria	o__Actinomycetales	f__Bifidobacteriaceae	g__Bifidobacterium	s__Bifidobacterium pseudocatenulatum	98.91
SAMEA3387473__metabat2_high_PE.016.contigs	83.13	1.22	1701941	237	10213	60.2	PRJEB9357	d__Bacteria	p__Actinobacteriota	c__Actinobacteria	o__Actinomycetales	f__Bifidobacteriaceae	g__Bifidobacterium	s__Bifidobacterium longum	99.03
SAMEA3387473__metabat2_low_PE.014.contigs	88.17	1.41	1552212	261	7485	65	PRJEB9357	d__Bacteria	p__Actinobacteriota	c__Actinobacteria	o__Actinomycetales	f__Bifidobacteriaceae	g__Bifidobacterium	s__Bifidobacterium gallinarum	97.25
SAMEA3387478__metabat2_high_PE.013.contigs	91.32	0.61	1812688	243	10313	60.3	PRJEB9357	d__Bacteria	p__Actinobacteriota	c__Actinobacteria	o__Actinomycetales	f__Bifidobacteriaceae	g__Bifidobacterium	s__Bifidobacterium longum	99.06
SAMEA3387480__metabat2_high_PE.029.contigs	84.71	1.92	1744697	319	7250	64.8	PRJEB9357	d__Bacteria	p__Actinobacteriota	c__Actinobacteria	o__Actinomycetales	f__Bifidobacteriaceae	g__Bifidobacterium	s__Bifidobacterium gallinarum	96.77
SAMEA3387481__metabat2_high_PE.007.contigs	92.42	2.61	1864634	176	16875	60.3	PRJEB9357	d__Bacteria	p__Actinobacteriota	c__Actinobacteria	o__Actinomycetales	f__Bifidobacteriaceae	g__Bifidobacterium	s__Bifidobacterium longum	99.05
SAMEA3387481__metabat2_low_PE.026.contigs	65.24	0.45	1346538	402	3674	64.9	PRJEB9357	d__Bacteria	p__Actinobacteriota	c__Actinobacteria	o__Actinomycetales	f__Bifidobacteriaceae	g__Bifidobacterium	s__Bifidobacterium gallinarum	96.76
SAMEA3387482__metabat2_high_PE.012.contigs	86.37	2.18	1779845	236	11646	60.2	PRJEB9357	d__Bacteria	p__Actinobacteriota	c__Actinobacteria	o__Actinomycetales	f__Bifidobacteriaceae	g__Bifidobacterium	s__Bifidobacterium longum	98.99
SAMEA3387485__metabat2_high_PE.006.contigs	85.77	2.38	1714494	350	5760	64.8	PRJEB9357	d__Bacteria	p__Actinobacteriota	c__Actinobacteria	o__Actinomycetales	f__Bifidobacteriaceae	g__Bifidobacterium	s__Bifidobacterium gallinarum	96.8
SAMEA3387487__metabat2_high_PE.013.contigs	72.43	2.66	1469669	378	4547	64.8	PRJEB9357	d__Bacteria	p__Actinobacteriota	c__Actinobacteria	o__Actinomycetales	f__Bifidobacteriaceae	g__Bifidobacterium	s__Bifidobacterium gallinarum	96.64
SAMEA3387487__metabat2_high_PE.022.contigs	89.06	0.92	1864569	284	9800	60.2	PRJEB9357	d__Bacteria	p__Actinobacteriota	c__Actinobacteria	o__Actinomycetales	f__Bifidobacteriaceae	g__Bifidobacterium	s__Bifidobacterium longum	99.08
SAMEA3387489__metabat2_high_PE.015.contigs	78.61	1.15	1446086	312	6016	65.1	PRJEB9357	d__Bacteria	p__Actinobacteriota	c__Actinobacteria	o__Actinomycetales	f__Bifidobacteriaceae	g__Bifidobacterium	s__Bifidobacterium gallinarum	97.25
SAMEA3387490__maxbin2_low_prob.017.contigs	57.6	3	1673305	488	3725	56.8	PRJEB9357	d__Bacteria	p__Actinobacteriota	c__Actinobacteria	o__Actinomycetales	f__Bifidobacteriaceae	g__Bifidobacterium	s__Bifidobacterium pseudocatenulatum	96.26
SAMEA3387491__maxbin2_low_prob.003.contigs	77.38	1.93	1490942	425	3844	56.8	PRJEB9357	d__Bacteria	p__Actinobacteriota	c__Actinobacteria	o__Actinomycetales	f__Bifidobacteriaceae	g__Bifidobacterium	s__Bifidobacterium pseudocatenulatum	98.3
SAMEA3387493__metabat2_low_PE.004.contigs	90.6	0.96	1780884	217	12610	64.9	PRJEB9357	d__Bacteria	p__Actinobacteriota	c__Actinobacteria	o__Actinomycetales	f__Bifidobacteriaceae	g__Bifidobacterium	s__Bifidobacterium gallinarum	97.02
SAMEA3387496__metabat2_high_PE.020.contigs	65.04	0.91	1177267	415	2995	65	PRJEB9357	d__Bacteria	p__Actinobacteriota	c__Actinobacteria	o__Actinomycetales	f__Bifidobacteriaceae	g__Bifidobacterium	s__Bifidobacterium gallinarum	96.69
SAMEA3387502__metabat2_low_PE.007.contigs	93.23	2.99	1867454	184	16141	64.5	PRJEB9357	d__Bacteria	p__Actinobacteriota	c__Actinobacteria	o__Actinomycetales	f__Bifidobacteriaceae	g__Bifidobacterium	s__Bifidobacterium gallinarum	96.91
SAMEA3387503__metabat2_low_PE.021.contigs	51.55	1.49	1028089	364	2931	65	PRJEB9357	d__Bacteria	p__Actinobacteriota	c__Actinobacteria	o__Actinomycetales	f__Bifidobacteriaceae	g__Bifidobacterium	s__Bifidobacterium gallinarum	97.19
SAMEA3387504__metabat2_high_PE.029.contigs	90.53	2.84	1874195	245	12439	56.9	PRJEB9357	d__Bacteria	p__Actinobacteriota	c__Actinobacteria	o__Actinomycetales	f__Bifidobacteriaceae	g__Bifidobacterium	s__Bifidobacterium pseudocatenulatum	98.68
SAMEA3387504__metabat2_low_PE.030.contigs	87.03	3.67	1791280	250	10072	64.8	PRJEB9357	d__Bacteria	p__Actinobacteriota	c__Actinobacteria	o__Actinomycetales	f__Bifidobacteriaceae	g__Bifidobacterium	s__Bifidobacterium gallinarum	96.83
SAMEA3387510__metabat2_low_PE.015.contigs	92.99	2.05	1975012	114	26534	64.6	PRJEB9357	d__Bacteria	p__Actinobacteriota	c__Actinobacteria	o__Actinomycetales	f__Bifidobacteriaceae	g__Bifidobacterium	s__Bifidobacterium gallinarum	96.67
SAMEA3387511__metabat2_low_PE.003.contigs	87.39	0.88	1770151	235	10605	64.8	PRJEB9357	d__Bacteria	p__Actinobacteriota	c__Actinobacteria	o__Actinomycetales	f__Bifidobacteriaceae	g__Bifidobacterium	s__Bifidobacterium gallinarum	96.88
SAMEA3387512__metabat2_low_PE.001.contigs	83.75	3.42	1666886	316	6960	65	PRJEB9357	d__Bacteria	p__Actinobacteriota	c__Actinobacteria	o__Actinomycetales	f__Bifidobacteriaceae	g__Bifidobacterium	s__Bifidobacterium gallinarum	96.97
SAMEA3387515__metabat2_low_PE.006.contigs	87.01	1.34	1700284	265	8372	65.2	PRJEB9357	d__Bacteria	p__Actinobacteriota	c__Actinobacteria	o__Actinomycetales	f__Bifidobacteriaceae	g__Bifidobacterium	s__Bifidobacterium gallinarum	97.06
SAMEA3387518__maxbin2_low_prob.012.contigs	65.3	1.06	1424765	436	3535	59.1	PRJEB9357	d__Bacteria	p__Actinobacteriota	c__Actinobacteria	o__Actinomycetales	f__Bifidobacteriaceae	g__Bifidobacterium	s__Bifidobacterium adolescentis	95.65
Tephra_p2__metabat2_low_PE.021.contigs	84.68	2.27	2000606	239	12392	57.1	PRJEB20308	d__Bacteria	p__Actinobacteriota	c__Actinobacteria	o__Actinomycetales	f__Bifidobacteriaceae	g__Bifidobacterium	s__	N/A
X353_Raccoon__metabat2_high_PE.003.contigs	77.81	0.47	1387564	302	5211	60.1	multi-species	d__Bacteria	p__Actinobacteriota	c__Actinobacteria	o__Actinomycetales	f__Bifidobacteriaceae	g__Bifidobacterium	s__Bifidobacterium adolescentis	97.61
DGYFD06202__metabat2_low_PE.013.contigs	83.35	2.02	2259929	617	4253	70.6	PRJNA417359	d__Bacteria	p__Actinobacteriota	c__Actinobacteria	o__Actinomycetales	f__Brevibacteriaceae	g__Brevibacterium	s__	N/A
DGYFI06202__maxbin2_low_prob.039.contigs	77.86	3.35	2504274	611	4767	64.8	PRJNA417359	d__Bacteria	p__Actinobacteriota	c__Actinobacteria	o__Actinomycetales	f__Brevibacteriaceae	g__Brevibacterium	s__Brevibacterium epidermidis	96.6
DGYFJ06202__metabat2_low_PE.016.contigs	63.12	3	2215834	610	4067	64.6	PRJNA417359	d__Bacteria	p__Actinobacteriota	c__Actinobacteria	o__Actinomycetales	f__Brevibacteriaceae	g__Brevibacterium	s__Brevibacterium epidermidis	96.27
DGYFR06201__metabat2_high_PE.037.contigs	56.97	0.63	1840958	522	3928	64.6	PRJNA417359	d__Bacteria	p__Actinobacteriota	c__Actinobacteria	o__Actinomycetales	f__Brevibacteriaceae	g__Brevibacterium	s__Brevibacterium epidermidis	96.33
DGYFR06203__metabat2_low_PE.002.contigs	57.54	0.58	2131324	768	2858	64.6	PRJNA417359	d__Bacteria	p__Actinobacteriota	c__Actinobacteria	o__Actinomycetales	f__Brevibacteriaceae	g__Brevibacterium	s__Brevibacterium epidermidis	96.77
DGYMI06202__metabat2_low_PE.015.contigs	76.92	0.48	2552646	687	4227	64.8	PRJNA417359	d__Bacteria	p__Actinobacteriota	c__Actinobacteria	o__Actinomycetales	f__Brevibacteriaceae	g__Brevibacterium	s__Brevibacterium epidermidis	96.64
DHCFD07801__metabat2_low_PE.026.contigs	91.94	0.08	2632241	520	6908	70.7	PRJNA417359	d__Bacteria	p__Actinobacteriota	c__Actinobacteria	o__Actinomycetales	f__Brevibacteriaceae	g__Brevibacterium	s__	N/A
DHCMJ07802__metabat2_high_PE.026.contigs	92.42	3.37	2685658	558	6202	70.5	PRJNA417359	d__Bacteria	p__Actinobacteriota	c__Actinobacteria	o__Actinomycetales	f__Brevibacteriaceae	g__Brevibacterium	s__	N/A
HHCFD02800__metabat2_low_PE.039.contigs	82.36	4.36	2767418	643	5246	65.3	PRJNA417359	d__Bacteria	p__Actinobacteriota	c__Actinobacteria	o__Actinomycetales	f__Brevibacteriaceae	g__Brevibacterium	s__	N/A
DGYFD06202__metabat2_high_PE.003.contigs	64.57	4.34	2500659	772	3613	73.1	PRJNA417359	d__Bacteria	p__Actinobacteriota	c__Actinobacteria	o__Actinomycetales	f__Dermabacteraceae	g__Brachybacterium	s__Brachybacterium paraconglomeratum	96.95
DHCFD07801__metabat2_low_PE.007.contigs	70.91	2.05	2702510	641	5026	73.2	PRJNA417359	d__Bacteria	p__Actinobacteriota	c__Actinobacteria	o__Actinomycetales	f__Dermabacteraceae	g__Brachybacterium	s__Brachybacterium paraconglomeratum	97.29
DHCMJ07802__metabat2_high_PE.028.contigs	99.42	2.92	3798476	134	86502	71.7	PRJNA417359	d__Bacteria	p__Actinobacteriota	c__Actinobacteria	o__Actinomycetales	f__Dermabacteraceae	g__Brachybacterium	s__Brachybacterium faecium	99.48
NHCFD04200__metabat2_low_PE.020.contigs	67.19	0.96	1919166	653	3132	73	PRJNA417359	d__Bacteria	p__Actinobacteriota	c__Actinobacteria	o__Actinomycetales	f__Dermabacteraceae	g__Brachybacterium	s__Brachybacterium nesterenkovii	97.46
NHCFJ02800__metabat2_low_PE.015.contigs	78.63	1.95	3375311	626	6879	72.8	PRJNA417359	d__Bacteria	p__Actinobacteriota	c__Actinobacteria	o__Actinomycetales	f__Dermabacteraceae	g__Brachybacterium	s__	N/A
NHCFD04200__metabat2_high_PE.015.contigs	63.72	3.91	1890940	690	2813	68.6	PRJNA417359	d__Bacteria	p__Actinobacteriota	c__Actinobacteria	o__Actinomycetales	f__Dermatophilaceae	g__Dermacoccus	s__Dermacoccus sp001021715	98.14
DGYFD06202__metabat2_high_PE.016.contigs	78.68	1.29	2183931	671	3597	71.4	PRJNA417359	d__Bacteria	p__Actinobacteriota	c__Actinobacteria	o__Actinomycetales	f__Dermatophilaceae	g__Janibacter	s__	N/A
DHCFD07801__metabat2_high_PE.023.contigs	71.84	0.62	2164771	712	3180	71.3	PRJNA417359	d__Bacteria	p__Actinobacteriota	c__Actinobacteria	o__Actinomycetales	f__Dermatophilaceae	g__Janibacter	s__	N/A
X285_Short_beaked_Echidna__metabat2_low_PE.001.contigs	55.04	1.85	1881312	505	3720	68.2	multi-species	d__Bacteria	p__Actinobacteriota	c__Actinobacteria	o__Actinomycetales	f__Microbacteriaceae	g__Leifsonia	s__	N/A
DGYFI06202__metabat2_low_PE.023.contigs	60.55	0.79	1495749	522	3094	69	PRJNA417359	d__Bacteria	p__Actinobacteriota	c__Actinobacteria	o__Actinomycetales	f__Microbacteriaceae	g__Microbacterium	s__	N/A
DGYFJ06201__metabat2_high_PE.006.contigs	95.65	1.3	2536051	364	10801	68.8	PRJNA417359	d__Bacteria	p__Actinobacteriota	c__Actinobacteria	o__Actinomycetales	f__Microbacteriaceae	g__Microbacterium	s__	N/A
DHCFD07801__metabat2_low_PE.023.contigs	90.46	3.57	2549216	440	7862	69.1	PRJNA417359	d__Bacteria	p__Actinobacteriota	c__Actinobacteria	o__Actinomycetales	f__Microbacteriaceae	g__Microbacterium	s__	N/A
DHCFI07803__metabat2_high_PE.008.contigs	57.14	1.26	1537021	581	2754	69.2	PRJNA417359	d__Bacteria	p__Actinobacteriota	c__Actinobacteria	o__Actinomycetales	f__Microbacteriaceae	g__Microbacterium	s__	N/A
DHCFJ07801__maxbin2_high_prob.009.contigs	70.73	2.06	2308837	765	3287	66.3	PRJNA417359	d__Bacteria	p__Actinobacteriota	c__Actinobacteria	o__Actinomycetales	f__Microbacteriaceae	g__Microbacterium	s__	N/A
DHCFJ07801__metabat2_high_PE.027.contigs	89.08	3.7	2529513	571	5372	68.9	PRJNA417359	d__Bacteria	p__Actinobacteriota	c__Actinobacteria	o__Actinomycetales	f__Microbacteriaceae	g__Microbacterium	s__	N/A
DHKFJ23503__metabat2_high_PE.040.contigs	73.13	3.59	2397063	831	2971	65.9	PRJNA417359	d__Bacteria	p__Actinobacteriota	c__Actinobacteria	o__Actinomycetales	f__Micrococcaceae	g__Nesterenkonia	s__	N/A
Cebus_capucinus_imitator_PRJNA485217_SSR016__metabat2_high_PE.004.contigs	75.01	1.32	1515659	348	5019	56.8	PRJNA485217	d__Bacteria	p__Actinobacteriota	c__Actinobacteria	o__Actinomycetales	f__Micrococcaceae	g__Rothia	s__	N/A
Cebus_capucinus_imitator_PRJNA485217_SSR039__metabat2_high_PE.009.contigs	88.51	2.54	1875667	195	13871	56.6	PRJNA485217	d__Bacteria	p__Actinobacteriota	c__Actinobacteria	o__Actinomycetales	f__Micrococcaceae	g__Rothia	s__	N/A
Cebus_capucinus_imitator_PRJNA485217_SSR046__maxbin2_low_prob.002.contigs	89.4	4.53	1976621	379	7448	55.8	PRJNA485217	d__Bacteria	p__Actinobacteriota	c__Actinobacteria	o__Actinomycetales	f__Micrococcaceae	g__Rothia	s__	N/A
Cebus_capucinus_imitator_PRJNA485217_SSR047__metabat2_high_PE.001.contigs	59.72	0.33	1377082	356	4628	56.5	PRJNA485217	d__Bacteria	p__Actinobacteriota	c__Actinobacteria	o__Actinomycetales	f__Micrococcaceae	g__Rothia	s__	N/A
Cebus_capucinus_imitator_PRJNA485217_SSR056__maxbin2_low_prob.015.contigs	62.67	0.22	1586045	414	4498	56.1	PRJNA485217	d__Bacteria	p__Actinobacteriota	c__Actinobacteria	o__Actinomycetales	f__Micrococcaceae	g__Rothia	s__	N/A
Cebus_capucinus_imitator_PRJNA485217_SSR091__metabat2_high_PE.001.contigs	50.17	0.28	1177345	336	3889	56.4	PRJNA485217	d__Bacteria	p__Actinobacteriota	c__Actinobacteria	o__Actinomycetales	f__Micrococcaceae	g__Rothia	s__	N/A
Cebus_capucinus_imitator_PRJNA485217_SSR098__metabat2_high_PE.014.contigs	95.74	0.83	1988166	189	15723	56.5	PRJNA485217	d__Bacteria	p__Actinobacteriota	c__Actinobacteria	o__Actinomycetales	f__Micrococcaceae	g__Rothia	s__	N/A
Cebus_capucinus_imitator_PRJNA485217_SSR105__maxbin2_low_prob.008.contigs	95.36	0.93	1986024	295	11215	56.3	PRJNA485217	d__Bacteria	p__Actinobacteriota	c__Actinobacteria	o__Actinomycetales	f__Micrococcaceae	g__Rothia	s__	N/A
Cebus_capucinus_imitator_PRJNA485217_SSR118__metabat2_high_PE.011.contigs	69.01	0.33	1345657	354	4159	56.6	PRJNA485217	d__Bacteria	p__Actinobacteriota	c__Actinobacteria	o__Actinomycetales	f__Micrococcaceae	g__Rothia	s__	N/A
DHCFJ07801__metabat2_high_PE.032.contigs	59.2	1.06	1498200	449	3623	60.7	PRJNA417359	d__Bacteria	p__Actinobacteriota	c__Actinobacteria	o__Actinomycetales	f__Micrococcaceae	g__Rothia	s__	N/A
DHKFJ23503__metabat2_high_PE.042.contigs	88.74	0.66	1852528	18	288215	59.7	PRJNA417359	d__Bacteria	p__Actinobacteriota	c__Actinobacteria	o__Actinomycetales	f__Micrococcaceae	g__Rothia	s__	N/A
MBJMJ04200__maxbin2_low_prob.012.contigs	98.4	0	2278685	131	29501	59.8	PRJNA417359	d__Bacteria	p__Actinobacteriota	c__Actinobacteria	o__Actinomycetales	f__Micrococcaceae	g__Rothia	s__	N/A
DHCFI07803__metabat2_high_PE.025.contigs	87.73	1.53	2259929	417	7050	55.4	PRJNA417359	d__Bacteria	p__Actinobacteriota	c__Actinobacteria	o__Actinomycetales	f__Micrococcaceae	g__Yaniella	s__	N/A
DHCMJ07802__metabat2_low_PE.015.contigs	89.58	1.81	2366377	297	11757	55.3	PRJNA417359	d__Bacteria	p__Actinobacteriota	c__Actinobacteria	o__Actinomycetales	f__Micrococcaceae	g__Yaniella	s__	N/A
DHCFI07803__metabat2_low_PE.023.contigs	84.41	0.94	3480313	924	4432	64.1	PRJNA417359	d__Bacteria	p__Actinobacteriota	c__Actinobacteria	o__Mycobacteriales	f__Micromonosporaceae	g__Stackebrandtia	s__	N/A
DHCFJ07801__metabat2_low_PE.011.contigs	81.33	1.08	3377844	932	4019	64.2	PRJNA417359	d__Bacteria	p__Actinobacteriota	c__Actinobacteria	o__Mycobacteriales	f__Micromonosporaceae	g__Stackebrandtia	s__	N/A
NHCFJ02800__maxbin2_high_prob.001.contigs	67.29	0.81	2112791	756	2921	63.3	PRJNA417359	d__Bacteria	p__Actinobacteriota	c__Actinobacteria	o__Mycobacteriales	f__Micromonosporaceae	g__Stackebrandtia	s__	N/A
DGYFD06202__maxbin2_low_prob.009.contigs	95.5	2.96	2420651	349	10702	54.9	PRJNA417359	d__Bacteria	p__Actinobacteriota	c__Actinobacteria	o__Mycobacteriales	f__Mycobacteriaceae	g__Corynebacterium	s__Corynebacterium stationis	98.05
DGYFD06202__metabat2_high_PE.009.contigs	96.25	1.59	2684443	235	22247	67	PRJNA417359	d__Bacteria	p__Actinobacteriota	c__Actinobacteria	o__Mycobacteriales	f__Mycobacteriaceae	g__Corynebacterium	s__	N/A
DGYFI06202__maxbin2_low_prob.001.contigs	94.64	0.37	2357851	248	15634	54.9	PRJNA417359	d__Bacteria	p__Actinobacteriota	c__Actinobacteria	o__Mycobacteriales	f__Mycobacteriaceae	g__Corynebacterium	s__Corynebacterium stationis	98.12
DGYFI06202__maxbin2_low_prob.022.contigs	76.32	1.13	2405376	529	6177	67.8	PRJNA417359	d__Bacteria	p__Actinobacteriota	c__Actinobacteria	o__Mycobacteriales	f__Mycobacteriaceae	g__Corynebacterium	s__Corynebacterium variabile	95.56
DGYFI06202__metabat2_high_PE.027.contigs	80.6	3.29	2193885	514	5072	70	PRJNA417359	d__Bacteria	p__Actinobacteriota	c__Actinobacteria	o__Mycobacteriales	f__Mycobacteriaceae	g__Corynebacterium	s__Corynebacterium xerosis	98.45
DGYFI06202__metabat2_high_PE.029.contigs	99.32	0.9	2776532	179	28679	66.9	PRJNA417359	d__Bacteria	p__Actinobacteriota	c__Actinobacteria	o__Mycobacteriales	f__Mycobacteriaceae	g__Corynebacterium	s__	N/A
DGYFI06203__metabat2_high_PE.036.contigs	92.44	0.63	2151589	304	9611	54.9	PRJNA417359	d__Bacteria	p__Actinobacteriota	c__Actinobacteria	o__Mycobacteriales	f__Mycobacteriaceae	g__Corynebacterium	s__Corynebacterium stationis	98.34
DGYFI06203__metabat2_high_PE.041.contigs	93.86	1.43	2377509	270	14250	68.8	PRJNA417359	d__Bacteria	p__Actinobacteriota	c__Actinobacteria	o__Mycobacteriales	f__Mycobacteriaceae	g__Corynebacterium	s__Corynebacterium pollutisoli	98.72
DGYFJ06201__maxbin2_high_prob.021.contigs	93.65	2.89	3160181	328	16517	66.3	PRJNA417359	d__Bacteria	p__Actinobacteriota	c__Actinobacteria	o__Mycobacteriales	f__Mycobacteriaceae	g__Corynebacterium	s__	N/A
DGYFJ06201__metabat2_high_PE.004.contigs	91.68	0.72	2237470	298	11068	54.9	PRJNA417359	d__Bacteria	p__Actinobacteriota	c__Actinobacteria	o__Mycobacteriales	f__Mycobacteriaceae	g__Corynebacterium	s__Corynebacterium stationis	98.07
DGYFJ06202__maxbin2_low_prob.010.contigs	94.12	1.87	3114020	289	20204	66.3	PRJNA417359	d__Bacteria	p__Actinobacteriota	c__Actinobacteria	o__Mycobacteriales	f__Mycobacteriaceae	g__Corynebacterium	s__	N/A
DGYFJ06202__maxbin2_low_prob.030.contigs	90.79	1.57	2259660	411	7878	54.9	PRJNA417359	d__Bacteria	p__Actinobacteriota	c__Actinobacteria	o__Mycobacteriales	f__Mycobacteriaceae	g__Corynebacterium	s__Corynebacterium stationis	98.4
DGYFJ06202__metabat2_low_PE.020.contigs	88.93	2.02	2075728	454	5731	63.4	PRJNA417359	d__Bacteria	p__Actinobacteriota	c__Actinobacteria	o__Mycobacteriales	f__Mycobacteriaceae	g__Corynebacterium	s__Corynebacterium falsenii	98.21
DGYFR06201__metabat2_high_PE.047.contigs	98.3	1.85	2790851	220	22574	66.9	PRJNA417359	d__Bacteria	p__Actinobacteriota	c__Actinobacteria	o__Mycobacteriales	f__Mycobacteriaceae	g__Corynebacterium	s__	N/A
DGYFR06203__maxbin2_low_prob.029.contigs	92.83	2.7	2391901	356	9481	54.9	PRJNA417359	d__Bacteria	p__Actinobacteriota	c__Actinobacteria	o__Mycobacteriales	f__Mycobacteriaceae	g__Corynebacterium	s__Corynebacterium stationis	98.04
DGYFR06203__metabat2_high_PE.013.contigs	92.9	1.28	2746882	229	19995	66.9	PRJNA417359	d__Bacteria	p__Actinobacteriota	c__Actinobacteria	o__Mycobacteriales	f__Mycobacteriaceae	g__Corynebacterium	s__	N/A
DGYFR06203__metabat2_low_PE.009.contigs	86.64	1.18	2181100	441	6136	68.8	PRJNA417359	d__Bacteria	p__Actinobacteriota	c__Actinobacteria	o__Mycobacteriales	f__Mycobacteriaceae	g__Corynebacterium	s__Corynebacterium pollutisoli	98.68
DGYMI06202__metabat2_high_PE.017.contigs	95.52	1.22	2465116	296	12125	69.9	PRJNA417359	d__Bacteria	p__Actinobacteriota	c__Actinobacteria	o__Mycobacteriales	f__Mycobacteriaceae	g__Corynebacterium	s__Corynebacterium xerosis	98.73
DGYMI06202__metabat2_low_PE.012.contigs	92.64	2.1	2666044	269	16317	67	PRJNA417359	d__Bacteria	p__Actinobacteriota	c__Actinobacteria	o__Mycobacteriales	f__Mycobacteriaceae	g__Corynebacterium	s__	N/A
DGYMI06202__metabat2_low_PE.019.contigs	89.97	1.73	2190449	271	11838	55	PRJNA417359	d__Bacteria	p__Actinobacteriota	c__Actinobacteria	o__Mycobacteriales	f__Mycobacteriaceae	g__Corynebacterium	s__Corynebacterium stationis	98.24
DGYMJ06203__maxbin2_low_prob.014.contigs	55.34	0.84	1344633	503	2759	55	PRJNA417359	d__Bacteria	p__Actinobacteriota	c__Actinobacteria	o__Mycobacteriales	f__Mycobacteriaceae	g__Corynebacterium	s__Corynebacterium stationis	97.94
DGYMJ06203__metabat2_high_PE.001.contigs	79.37	0.51	2184632	584	4313	67	PRJNA417359	d__Bacteria	p__Actinobacteriota	c__Actinobacteria	o__Mycobacteriales	f__Mycobacteriaceae	g__Corynebacterium	s__	N/A
DGYMR06203__metabat2_low_PE.042.contigs	51.39	0.09	1526534	582	2719	67.1	PRJNA417359	d__Bacteria	p__Actinobacteriota	c__Actinobacteria	o__Mycobacteriales	f__Mycobacteriaceae	g__Corynebacterium	s__	N/A
DHCFD07801__maxbin2_low_prob.015.contigs	94.75	2.09	2374208	378	9065	54.9	PRJNA417359	d__Bacteria	p__Actinobacteriota	c__Actinobacteria	o__Mycobacteriales	f__Mycobacteriaceae	g__Corynebacterium	s__Corynebacterium stationis	98.23
DHCFD07801__metabat2_high_PE.015.contigs	89.8	1.24	2302089	446	6676	69.9	PRJNA417359	d__Bacteria	p__Actinobacteriota	c__Actinobacteria	o__Mycobacteriales	f__Mycobacteriaceae	g__Corynebacterium	s__Corynebacterium xerosis	98.84
DHCFI07803__maxbin2_low_prob.023.contigs	92.86	2.78	2389060	391	8355	55	PRJNA417359	d__Bacteria	p__Actinobacteriota	c__Actinobacteria	o__Mycobacteriales	f__Mycobacteriaceae	g__Corynebacterium	s__Corynebacterium stationis	98.11
DHCFI07803__metabat2_low_PE.024.contigs	96.83	1.25	2499437	245	16630	69.9	PRJNA417359	d__Bacteria	p__Actinobacteriota	c__Actinobacteria	o__Mycobacteriales	f__Mycobacteriaceae	g__Corynebacterium	s__Corynebacterium xerosis	98.69
DHCFJ07801__maxbin2_low_prob.004.contigs	94.19	2.82	2420573	371	9625	55	PRJNA417359	d__Bacteria	p__Actinobacteriota	c__Actinobacteria	o__Mycobacteriales	f__Mycobacteriaceae	g__Corynebacterium	s__Corynebacterium stationis	98.08
DHCFJ07801__metabat2_high_PE.026.contigs	97.32	1.35	2514732	267	14983	69.8	PRJNA417359	d__Bacteria	p__Actinobacteriota	c__Actinobacteria	o__Mycobacteriales	f__Mycobacteriaceae	g__Corynebacterium	s__Corynebacterium xerosis	98.81
DHCFJ07801__metabat2_low_PE.008.contigs	97.11	1.05	2735442	138	35154	67	PRJNA417359	d__Bacteria	p__Actinobacteriota	c__Actinobacteria	o__Mycobacteriales	f__Mycobacteriaceae	g__Corynebacterium	s__	N/A
DHCMJ07802__metabat2_low_PE.013.contigs	97.02	0.75	2508804	262	16063	69.9	PRJNA417359	d__Bacteria	p__Actinobacteriota	c__Actinobacteria	o__Mycobacteriales	f__Mycobacteriaceae	g__Corynebacterium	s__Corynebacterium xerosis	98.64
DHKFJ23503__maxbin2_low_prob.009.contigs	82.72	2.83	2191100	560	4802	55	PRJNA417359	d__Bacteria	p__Actinobacteriota	c__Actinobacteria	o__Mycobacteriales	f__Mycobacteriaceae	g__Corynebacterium	s__Corynebacterium stationis	98.38
DHKFJ23503__metabat2_high_PE.011.contigs	75.36	0.34	1910606	440	5013	63.4	PRJNA417359	d__Bacteria	p__Actinobacteriota	c__Actinobacteria	o__Mycobacteriales	f__Mycobacteriaceae	g__Corynebacterium	s__Corynebacterium falsenii	98.15
DHKFJ23503__metabat2_low_PE.011.contigs	95.31	1.77	2672052	314	11966	67	PRJNA417359	d__Bacteria	p__Actinobacteriota	c__Actinobacteria	o__Mycobacteriales	f__Mycobacteriaceae	g__Corynebacterium	s__	N/A
DSTMI04001__maxbin2_low_prob.005.contigs	98.46	0.16	2814087	31	163534	54.8	PRJNA417359	d__Bacteria	p__Actinobacteriota	c__Actinobacteria	o__Mycobacteriales	f__Mycobacteriaceae	g__Corynebacterium	s__Corynebacterium stationis	98.21
MBJMJ04200__metabat2_low_PE.002.contigs	60.93	0.87	1429320	465	3213	63.5	PRJNA417359	d__Bacteria	p__Actinobacteriota	c__Actinobacteria	o__Mycobacteriales	f__Mycobacteriaceae	g__Corynebacterium	s__Corynebacterium falsenii	98.01
NHCFD04200__metabat2_high_PE.017.contigs	90.36	1.21	2639167	421	9959	68	PRJNA417359	d__Bacteria	p__Actinobacteriota	c__Actinobacteria	o__Mycobacteriales	f__Mycobacteriaceae	g__Corynebacterium	s__Corynebacterium variabile	95.69
NHCFD04200__metabat2_high_PE.023.contigs	86.7	2.06	2184025	453	6009	64.3	PRJNA417359	d__Bacteria	p__Actinobacteriota	c__Actinobacteria	o__Mycobacteriales	f__Mycobacteriaceae	g__Corynebacterium	s__Corynebacterium phoceense	95.28
NHCFI05602__metabat2_high_PE.001.contigs	71.62	1.43	1983921	640	3401	68	PRJNA417359	d__Bacteria	p__Actinobacteriota	c__Actinobacteria	o__Mycobacteriales	f__Mycobacteriaceae	g__Corynebacterium	s__Corynebacterium variabile	95.5
NHCFJ05603__metabat2_low_PE.001.contigs	99.06	0.44	2521692	133	33349	64.1	PRJNA417359	d__Bacteria	p__Actinobacteriota	c__Actinobacteria	o__Mycobacteriales	f__Mycobacteriaceae	g__Corynebacterium	s__Corynebacterium phoceense	95.28
NHCFJ05603__metabat2_low_PE.007.contigs	87.92	0.75	2635392	393	9967	68	PRJNA417359	d__Bacteria	p__Actinobacteriota	c__Actinobacteria	o__Mycobacteriales	f__Mycobacteriaceae	g__Corynebacterium	s__Corynebacterium variabile	95.7
R14__metabat2_low_PE.014.contigs	92.02	1.55	2175470	322	9885	59.9	PRJNA532626	d__Bacteria	p__Actinobacteriota	c__Actinobacteria	o__Mycobacteriales	f__Mycobacteriaceae	g__Corynebacterium	s__	N/A
DGYFD06202__metabat2_low_PE.009.contigs	95.49	1.86	3296353	513	8987	68.8	PRJNA417359	d__Bacteria	p__Actinobacteriota	c__Actinobacteria	o__Mycobacteriales	f__Mycobacteriaceae	g__Dietzia	s__	N/A
DGYFI06202__metabat2_low_PE.018.contigs	95.2	1.43	3317586	504	8901	68.8	PRJNA417359	d__Bacteria	p__Actinobacteriota	c__Actinobacteria	o__Mycobacteriales	f__Mycobacteriaceae	g__Dietzia	s__	N/A
DGYFI06202__metabat2_low_PE.038.contigs	89.1	1.85	2964935	508	8699	65.9	PRJNA417359	d__Bacteria	p__Actinobacteriota	c__Actinobacteria	o__Mycobacteriales	f__Mycobacteriaceae	g__Dietzia	s__	N/A
DGYFJ06201__metabat2_low_PE.015.contigs	96.75	0.41	3420038	284	19014	68.9	PRJNA417359	d__Bacteria	p__Actinobacteriota	c__Actinobacteria	o__Mycobacteriales	f__Mycobacteriaceae	g__Dietzia	s__	N/A
DGYFJ06202__metabat2_high_PE.028.contigs	79.49	2.11	2821289	786	4013	68.8	PRJNA417359	d__Bacteria	p__Actinobacteriota	c__Actinobacteria	o__Mycobacteriales	f__Mycobacteriaceae	g__Dietzia	s__	N/A
DGYMI06202__metabat2_low_PE.011.contigs	62.27	0.69	1852779	674	2835	68.2	PRJNA417359	d__Bacteria	p__Actinobacteriota	c__Actinobacteria	o__Mycobacteriales	f__Mycobacteriaceae	g__Dietzia	s__	N/A
DHCFD07801__metabat2_high_PE.018.contigs	97.94	0	2997097	131	41197	71.2	PRJNA417359	d__Bacteria	p__Actinobacteriota	c__Actinobacteria	o__Mycobacteriales	f__Mycobacteriaceae	g__Dietzia	s__	N/A
DHCFD07801__metabat2_low_PE.002.contigs	98.27	0	3310581	329	16745	68.9	PRJNA417359	d__Bacteria	p__Actinobacteriota	c__Actinobacteria	o__Mycobacteriales	f__Mycobacteriaceae	g__Dietzia	s__	N/A
DHCFI07803__metabat2_low_PE.029.contigs	96.1	0.25	3343699	343	15703	68.8	PRJNA417359	d__Bacteria	p__Actinobacteriota	c__Actinobacteria	o__Mycobacteriales	f__Mycobacteriaceae	g__Dietzia	s__	N/A
DHCFJ07801__metabat2_low_PE.010.contigs	96.45	0	3391639	342	16454	68.9	PRJNA417359	d__Bacteria	p__Actinobacteriota	c__Actinobacteria	o__Mycobacteriales	f__Mycobacteriaceae	g__Dietzia	s__	N/A
DHCMJ07802__metabat2_low_PE.012.contigs	91.67	0	3239638	375	13320	69	PRJNA417359	d__Bacteria	p__Actinobacteriota	c__Actinobacteria	o__Mycobacteriales	f__Mycobacteriaceae	g__Dietzia	s__	N/A
Cebus_capucinus_imitator_PRJNA485217_SSR047__metabat2_low_PE.001.contigs	84.55	3.88	4188565	928	5509	63.3	PRJNA485217	d__Bacteria	p__Actinobacteriota	c__Actinobacteria	o__Mycobacteriales	f__Mycobacteriaceae	g__Gordonia	s__	N/A
Cebus_capucinus_imitator_PRJNA485217_SSR047__metabat2_low_PE.004.contigs	55.76	1.05	2215738	798	2942	68.3	PRJNA485217	d__Bacteria	p__Actinobacteriota	c__Actinobacteria	o__Mycobacteriales	f__Mycobacteriaceae	g__Segniliparus	s__	N/A
X190_Common_House_Gecko__metabat2_low_PE.001.contigs	85.23	4.11	5168025	1029	5908	70.5	multi-species	d__Bacteria	p__Actinobacteriota	c__Actinobacteria	o__Mycobacteriales	f__Pseudonocardiaceae	g__Saccharopolyspora	s__	N/A
NHCFI05602__metabat2_high_PE.006.contigs	93.22	0.93	2887028	363	10872	68.1	PRJNA417359	d__Bacteria	p__Actinobacteriota	c__Actinobacteria	o__Propionibacteriales	f__Propionibacteriaceae	g__Luteococcus	s__Luteococcus sp002387005	96.38
NHCFJ02800__metabat2_high_PE.002.contigs	89.14	2.91	4167054	827	6444	66.7	PRJNA417359	d__Bacteria	p__Actinobacteriota	c__Actinobacteria	o__Propionibacteriales	f__Propionibacteriaceae	g__Microlunatus_A	s__	N/A
MJGMD1__metabat2_low_PE.026.contigs	98.79	0	2556710	17	323223	64.7	PRJNA476660	d__Bacteria	p__Actinobacteriota	c__Actinobacteria	o__Propionibacteriales	f__Propionibacteriaceae	g__Propionibacterium	s__	N/A
CBJMI02800__metabat2_low_PE.003.contigs	99.47	1.32	6886038	221	59410	73	PRJNA417359	d__Bacteria	p__Actinobacteriota	c__Actinobacteria	o__Streptomycetales	f__Streptomycetaceae	g__Kitasatospora	s__Kitasatospora aureofaciens	98.27
Jenna_p2__metabat2_low_PE.018.contigs	82.25	0	1797822	441	4787	67.5	PRJEB20308	d__Bacteria	p__Actinobacteriota	c__Coriobacteriia	o__Coriobacteriales	f__Atopobiaceae	g__	s__	N/A
Rahab_p1__metabat2_high_PE.037.contigs	57.85	0.81	986146	374	2639	57.9	PRJEB20308	d__Bacteria	p__Actinobacteriota	c__Coriobacteriia	o__Coriobacteriales	f__Atopobiaceae	g__	s__	N/A
Reeses_p2__metabat2_high_PE.006.contigs	65.63	0.96	1195483	415	2988	58	PRJEB20308	d__Bacteria	p__Actinobacteriota	c__Coriobacteriia	o__Coriobacteriales	f__Atopobiaceae	g__	s__	N/A
SAMEA104404100__maxbin2_high_prob.051.contigs	71.2	0	813562	273	3121	40	PRJEB23642	d__Bacteria	p__Actinobacteriota	c__Coriobacteriia	o__Coriobacteriales	f__Atopobiaceae	g__	s__	N/A
Trix_p1__metabat2_high_PE.012.contigs	99.19	1.61	1856648	117	32870	59	PRJEB20308	d__Bacteria	p__Actinobacteriota	c__Coriobacteriia	o__Coriobacteriales	f__Atopobiaceae	g__	s__	N/A
Trix_p1__metabat2_low_PE.013.contigs	92.26	2.88	1601784	306	6881	69.5	PRJEB20308	d__Bacteria	p__Actinobacteriota	c__Coriobacteriia	o__Coriobacteriales	f__Atopobiaceae	g__	s__	N/A
X411_Leopard__maxbin2_high_prob.008.contigs	70.72	3.09	997004	253	4157	53.8	multi-species	d__Bacteria	p__Actinobacteriota	c__Coriobacteriia	o__Coriobacteriales	f__Atopobiaceae	g__	s__	N/A
Cebus_capucinus_imitator_PRJNA485217_SSR012__metabat2_high_PE.006.contigs	97.58	4.3	1886782	174	20355	64.8	PRJNA485217	d__Bacteria	p__Actinobacteriota	c__Coriobacteriia	o__Coriobacteriales	f__Atopobiaceae	g__Libanicoccus	s__	N/A
Cebus_capucinus_imitator_PRJNA485217_SSR024__maxbin2_low_prob.011.contigs	64.27	2.82	1457773	483	3221	64.8	PRJNA485217	d__Bacteria	p__Actinobacteriota	c__Coriobacteriia	o__Coriobacteriales	f__Atopobiaceae	g__Libanicoccus	s__	N/A
Cebus_capucinus_imitator_PRJNA485217_SSR046__metabat2_low_PE.008.contigs	91.59	3.9	1740518	323	6747	64.8	PRJNA485217	d__Bacteria	p__Actinobacteriota	c__Coriobacteriia	o__Coriobacteriales	f__Atopobiaceae	g__Libanicoccus	s__	N/A
Cebus_capucinus_imitator_PRJNA485217_SSR047__metabat2_low_PE.015.contigs	89.92	1.37	1847291	323	7723	64.8	PRJNA485217	d__Bacteria	p__Actinobacteriota	c__Coriobacteriia	o__Coriobacteriales	f__Atopobiaceae	g__Libanicoccus	s__	N/A
Cebus_capucinus_imitator_PRJNA485217_SSR049__metabat2_high_PE.004.contigs	98.39	0.81	1883200	168	16283	64.9	PRJNA485217	d__Bacteria	p__Actinobacteriota	c__Coriobacteriia	o__Coriobacteriales	f__Atopobiaceae	g__Libanicoccus	s__	N/A
Cebus_capucinus_imitator_PRJNA485217_SSR056__metabat2_high_PE.020.contigs	77.69	0.81	1422377	408	3748	64.7	PRJNA485217	d__Bacteria	p__Actinobacteriota	c__Coriobacteriia	o__Coriobacteriales	f__Atopobiaceae	g__Libanicoccus	s__	N/A
Cebus_capucinus_imitator_PRJNA485217_SSR098__metabat2_high_PE.006.contigs	100	0.81	1887145	171	16909	64.9	PRJNA485217	d__Bacteria	p__Actinobacteriota	c__Coriobacteriia	o__Coriobacteriales	f__Atopobiaceae	g__Libanicoccus	s__	N/A
Cebus_capucinus_imitator_PRJNA485217_SSR102__metabat2_high_PE.006.contigs	95.43	3.91	1774662	300	7876	64.8	PRJNA485217	d__Bacteria	p__Actinobacteriota	c__Coriobacteriia	o__Coriobacteriales	f__Atopobiaceae	g__Libanicoccus	s__	N/A
Cebus_capucinus_imitator_PRJNA485217_SSR105__maxbin2_low_prob.015.contigs	83.79	1.69	1820476	429	5309	64.3	PRJNA485217	d__Bacteria	p__Actinobacteriota	c__Coriobacteriia	o__Coriobacteriales	f__Atopobiaceae	g__Libanicoccus	s__	N/A
Cebus_capucinus_imitator_PRJNA485217_SSR116__metabat2_high_PE.017.contigs	93.01	4.3	1798326	267	8416	64.8	PRJNA485217	d__Bacteria	p__Actinobacteriota	c__Coriobacteriia	o__Coriobacteriales	f__Atopobiaceae	g__Libanicoccus	s__	N/A
Cebus_capucinus_imitator_PRJNA485217_SSR118__maxbin2_low_prob.005.contigs	98.39	0.97	2056589	218	16765	64.6	PRJNA485217	d__Bacteria	p__Actinobacteriota	c__Coriobacteriia	o__Coriobacteriales	f__Atopobiaceae	g__Libanicoccus	s__	N/A
SAMEA3387473__metabat2_high_PE.020.contigs	97.51	0.52	1731763	250	9069	62.9	PRJEB9357	d__Bacteria	p__Actinobacteriota	c__Coriobacteriia	o__Coriobacteriales	f__Atopobiaceae	g__Libanicoccus	s__	N/A
DGYFR06201__metabat2_high_PE.046.contigs	95.97	2.82	1657694	272	8612	68.9	PRJNA417359	d__Bacteria	p__Actinobacteriota	c__Coriobacteriia	o__Coriobacteriales	f__Atopobiaceae	g__Olsenella_E	s__Olsenella_E sp900119915	98.71
DHCMC07803__metabat2_low_PE.048.contigs	97.7	3.58	1867390	165	20230	69	PRJNA417359	d__Bacteria	p__Actinobacteriota	c__Coriobacteriia	o__Coriobacteriales	f__Atopobiaceae	g__Olsenella_E	s__Olsenella_E sp900119915	98.68
SAMEA3387439__metabat2_high_PE.024.contigs	81.78	0	1512142	389	4435	65.9	PRJEB9357	d__Bacteria	p__Actinobacteriota	c__Coriobacteriia	o__Coriobacteriales	f__Atopobiaceae	g__Olsenella_E	s__	N/A
SAMEA104404097__metabat2_high_PE.010.contigs	86.18	1.08	975260	142	9243	47.1	PRJEB23642	d__Bacteria	p__Actinobacteriota	c__Coriobacteriia	o__Coriobacteriales	f__Coriobacteriaceae	g__	s__	N/A
SAMEA104404100__metabat2_low_PE.008.contigs	96.77	0.27	1155549	78	20423	47	PRJEB23642	d__Bacteria	p__Actinobacteriota	c__Coriobacteriia	o__Coriobacteriales	f__Coriobacteriaceae	g__	s__	N/A
SAMEA104404103__metabat2_low_PE.024.contigs	98.12	0.27	1135246	80	24638	47.2	PRJEB23642	d__Bacteria	p__Actinobacteriota	c__Coriobacteriia	o__Coriobacteriales	f__Coriobacteriaceae	g__	s__	N/A
SAMEA104404106__maxbin2_high_prob.032.contigs	79.15	2.28	1041394	255	4949	46.9	PRJEB23642	d__Bacteria	p__Actinobacteriota	c__Coriobacteriia	o__Coriobacteriales	f__Coriobacteriaceae	g__	s__	N/A
DHKFC23501__metabat2_high_PE.052.contigs	99.52	0.08	2052134	104	39424	60.4	PRJNA417359	d__Bacteria	p__Actinobacteriota	c__Coriobacteriia	o__Coriobacteriales	f__Coriobacteriaceae	g__An2-A	s__	N/A
Bissell_p1__metabat2_low_PE.038.contigs	89.58	1.01	1414058	268	6870	63.1	PRJEB20308	d__Bacteria	p__Actinobacteriota	c__Coriobacteriia	o__Coriobacteriales	f__Coriobacteriaceae	g__Collinsella	s__Collinsella intestinalis	98.07
Bissell_p2__metabat2_high_PE.025.contigs	55.36	0.81	898106	333	2771	62.8	PRJEB20308	d__Bacteria	p__Actinobacteriota	c__Coriobacteriia	o__Coriobacteriales	f__Coriobacteriaceae	g__Collinsella	s__Collinsella intestinalis	98.03
Burrito_p2__metabat2_low_PE.017.contigs	80.31	0.27	1248199	325	4346	63.1	PRJEB20308	d__Bacteria	p__Actinobacteriota	c__Coriobacteriia	o__Coriobacteriales	f__Coriobacteriaceae	g__Collinsella	s__Collinsella intestinalis	98.18
Cam_p2__metabat2_low_PE.010.contigs	69.57	0.07	1512459	446	3862	60	PRJEB20308	d__Bacteria	p__Actinobacteriota	c__Coriobacteriia	o__Coriobacteriales	f__Coriobacteriaceae	g__Collinsella	s__Collinsella tanakaei	98.85
Cebus_capucinus_imitator_PRJNA485217_SSR012__metabat2_high_PE.012.contigs	66.71	1.88	1405858	426	3690	67.3	PRJNA485217	d__Bacteria	p__Actinobacteriota	c__Coriobacteriia	o__Coriobacteriales	f__Coriobacteriaceae	g__Collinsella	s__	N/A
Cebus_capucinus_imitator_PRJNA485217_SSR024__metabat2_low_PE.009.contigs	95.16	0.36	1843100	117	25733	67.6	PRJNA485217	d__Bacteria	p__Actinobacteriota	c__Coriobacteriia	o__Coriobacteriales	f__Coriobacteriaceae	g__Collinsella	s__	N/A
Cebus_capucinus_imitator_PRJNA485217_SSR049__metabat2_high_PE.001.contigs	96.39	3.63	1799301	171	18423	67.8	PRJNA485217	d__Bacteria	p__Actinobacteriota	c__Coriobacteriia	o__Coriobacteriales	f__Coriobacteriaceae	g__Collinsella	s__	N/A
Cebus_capucinus_imitator_PRJNA485217_SSR056__metabat2_low_PE.012.contigs	98.39	0.81	1906427	143	24308	62.8	PRJNA485217	d__Bacteria	p__Actinobacteriota	c__Coriobacteriia	o__Coriobacteriales	f__Coriobacteriaceae	g__Collinsella	s__	N/A
Cebus_capucinus_imitator_PRJNA485217_SSR098__metabat2_high_PE.001.contigs	100	1.61	1934237	80	37211	67.5	PRJNA485217	d__Bacteria	p__Actinobacteriota	c__Coriobacteriia	o__Coriobacteriales	f__Coriobacteriaceae	g__Collinsella	s__	N/A
Cebus_capucinus_imitator_PRJNA485217_SSR118__metabat2_low_PE.003.contigs	94.42	2.1	1794768	248	11177	67.6	PRJNA485217	d__Bacteria	p__Actinobacteriota	c__Coriobacteriia	o__Coriobacteriales	f__Coriobacteriaceae	g__Collinsella	s__	N/A
Cobain_p1__metabat2_high_PE.009.contigs	67.65	3.16	1136527	355	3496	62.9	PRJEB20308	d__Bacteria	p__Actinobacteriota	c__Coriobacteriia	o__Coriobacteriales	f__Coriobacteriaceae	g__Collinsella	s__Collinsella intestinalis	98
Cobain_p2__metabat2_low_PE.016.contigs	93.95	0	1580528	194	11050	62.8	PRJEB20308	d__Bacteria	p__Actinobacteriota	c__Coriobacteriia	o__Coriobacteriales	f__Coriobacteriaceae	g__Collinsella	s__Collinsella intestinalis	97.52
DGYMJ06203__maxbin2_low_prob.029.contigs	98.62	2.49	2319884	108	39020	68.6	PRJNA417359	d__Bacteria	p__Actinobacteriota	c__Coriobacteriia	o__Coriobacteriales	f__Coriobacteriaceae	g__Collinsella	s__	N/A
DGYMJ06203__metabat2_high_PE.015.contigs	89.59	1.08	2665891	203	20501	64.2	PRJNA417359	d__Bacteria	p__Actinobacteriota	c__Coriobacteriia	o__Coriobacteriales	f__Coriobacteriaceae	g__Collinsella	s__Collinsella ihuae	95.88
DHCMC07803__metabat2_low_PE.003.contigs	100	0.07	2352498	49	81865	68.3	PRJNA417359	d__Bacteria	p__Actinobacteriota	c__Coriobacteriia	o__Coriobacteriales	f__Coriobacteriaceae	g__Collinsella	s__	N/A
Ed_p2__metabat2_low_PE.038.contigs	96.66	1.08	1509616	239	8733	62.9	PRJEB20308	d__Bacteria	p__Actinobacteriota	c__Coriobacteriia	o__Coriobacteriales	f__Coriobacteriaceae	g__Collinsella	s__Collinsella intestinalis	97.65
Elaine_p2__metabat2_low_PE.032.contigs	81.49	2.2	1271039	341	4277	62.9	PRJEB20308	d__Bacteria	p__Actinobacteriota	c__Coriobacteriia	o__Coriobacteriales	f__Coriobacteriaceae	g__Collinsella	s__Collinsella intestinalis	98.02
Faulkner_p2__metabat2_low_PE.023.contigs	90.66	1.15	1310130	337	4771	62.9	PRJEB20308	d__Bacteria	p__Actinobacteriota	c__Coriobacteriia	o__Coriobacteriales	f__Coriobacteriaceae	g__Collinsella	s__Collinsella intestinalis	98.15
Freddie_p2__metabat2_low_PE.003.contigs	66.93	2.77	1134244	334	3909	63	PRJEB20308	d__Bacteria	p__Actinobacteriota	c__Coriobacteriia	o__Coriobacteriales	f__Coriobacteriaceae	g__Collinsella	s__Collinsella intestinalis	97.55
Garnier_p1__metabat2_low_PE.028.contigs	84.8	0	1340045	309	5361	63	PRJEB20308	d__Bacteria	p__Actinobacteriota	c__Coriobacteriia	o__Coriobacteriales	f__Coriobacteriaceae	g__Collinsella	s__Collinsella intestinalis	98.08
Garth_p2__metabat2_low_PE.016.contigs	83.42	1.96	1304651	295	5355	63.1	PRJEB20308	d__Bacteria	p__Actinobacteriota	c__Coriobacteriia	o__Coriobacteriales	f__Coriobacteriaceae	g__Collinsella	s__Collinsella intestinalis	97.98
George_p2__metabat2_low_PE.046.contigs	53.33	0.39	860986	319	2758	62.9	PRJEB20308	d__Bacteria	p__Actinobacteriota	c__Coriobacteriia	o__Coriobacteriales	f__Coriobacteriaceae	g__Collinsella	s__Collinsella intestinalis	98.2
Glacier_p2__metabat2_high_PE.015.contigs	73.32	1.94	1190917	358	3702	62.7	PRJEB20308	d__Bacteria	p__Actinobacteriota	c__Coriobacteriia	o__Coriobacteriales	f__Coriobacteriaceae	g__Collinsella	s__Collinsella intestinalis	97.41
Kenny_p2__metabat2_low_PE.042.contigs	88.53	2.42	1371591	286	6223	63.1	PRJEB20308	d__Bacteria	p__Actinobacteriota	c__Coriobacteriia	o__Coriobacteriales	f__Coriobacteriaceae	g__Collinsella	s__Collinsella intestinalis	98.3
Kit_p2__metabat2_high_PE.018.contigs	73.88	2.98	1197898	343	4056	63	PRJEB20308	d__Bacteria	p__Actinobacteriota	c__Coriobacteriia	o__Coriobacteriales	f__Coriobacteriaceae	g__Collinsella	s__Collinsella intestinalis	97.84
Lana_p2__metabat2_low_PE.034.contigs	57.91	1.61	856659	317	2809	63	PRJEB20308	d__Bacteria	p__Actinobacteriota	c__Coriobacteriia	o__Coriobacteriales	f__Coriobacteriaceae	g__Collinsella	s__Collinsella intestinalis	97.93
Mack_p2__metabat2_high_PE.005.contigs	75.56	1.69	1162638	344	3746	63	PRJEB20308	d__Bacteria	p__Actinobacteriota	c__Coriobacteriia	o__Coriobacteriales	f__Coriobacteriaceae	g__Collinsella	s__Collinsella intestinalis	98.08
Mummy_p2__metabat2_low_PE.023.contigs	85.46	2.53	1301955	315	4916	63	PRJEB20308	d__Bacteria	p__Actinobacteriota	c__Coriobacteriia	o__Coriobacteriales	f__Coriobacteriaceae	g__Collinsella	s__Collinsella intestinalis	97.91
Oklahoma_p2__metabat2_high_PE.025.contigs	89.11	3.63	1497228	241	8860	62.9	PRJEB20308	d__Bacteria	p__Actinobacteriota	c__Coriobacteriia	o__Coriobacteriales	f__Coriobacteriaceae	g__Collinsella	s__Collinsella intestinalis	97.68
Peterbilt_p2__metabat2_high_PE.007.contigs	78.09	2.1	1313462	324	4852	63	PRJEB20308	d__Bacteria	p__Actinobacteriota	c__Coriobacteriia	o__Coriobacteriales	f__Coriobacteriaceae	g__Collinsella	s__Collinsella intestinalis	98.03
Pinky_p2__metabat2_high_PE.016.contigs	72.59	0.97	1187397	330	4122	62.9	PRJEB20308	d__Bacteria	p__Actinobacteriota	c__Coriobacteriia	o__Coriobacteriales	f__Coriobacteriaceae	g__Collinsella	s__Collinsella intestinalis	97.96
Reba_p2__metabat2_high_PE.026.contigs	51.44	2.28	875073	346	2562	62.8	PRJEB20308	d__Bacteria	p__Actinobacteriota	c__Coriobacteriia	o__Coriobacteriales	f__Coriobacteriaceae	g__Collinsella	s__Collinsella intestinalis	97.58
SAMEA3387433__metabat2_high_PE.025.contigs	85.02	2.42	1609446	178	17970	60.2	PRJEB9357	d__Bacteria	p__Actinobacteriota	c__Coriobacteriia	o__Coriobacteriales	f__Coriobacteriaceae	g__Collinsella	s__	N/A
SAMEA3387434__metabat2_high_PE.005.contigs	86.87	1.69	1681332	184	19626	60.3	PRJEB9357	d__Bacteria	p__Actinobacteriota	c__Coriobacteriia	o__Coriobacteriales	f__Coriobacteriaceae	g__Collinsella	s__	N/A
SAMEA3387435__metabat2_high_PE.014.contigs	96.51	1.61	1892471	119	29833	60.2	PRJEB9357	d__Bacteria	p__Actinobacteriota	c__Coriobacteriia	o__Coriobacteriales	f__Coriobacteriaceae	g__Collinsella	s__	N/A
SAMEA3387436__metabat2_high_PE.024.contigs	89.11	0.88	1785596	157	19774	60.3	PRJEB9357	d__Bacteria	p__Actinobacteriota	c__Coriobacteriia	o__Coriobacteriales	f__Coriobacteriaceae	g__Collinsella	s__	N/A
SAMEA3387437__metabat2_low_PE.027.contigs	91.71	1.61	1712965	159	21680	60.5	PRJEB9357	d__Bacteria	p__Actinobacteriota	c__Coriobacteriia	o__Coriobacteriales	f__Coriobacteriaceae	g__Collinsella	s__	N/A
SAMEA3387438__metabat2_high_PE.005.contigs	95.56	0.81	1850346	176	21148	60.4	PRJEB9357	d__Bacteria	p__Actinobacteriota	c__Coriobacteriia	o__Coriobacteriales	f__Coriobacteriaceae	g__Collinsella	s__	N/A
SAMEA3387439__metabat2_high_PE.008.contigs	88.48	2.42	1753897	151	23318	60.5	PRJEB9357	d__Bacteria	p__Actinobacteriota	c__Coriobacteriia	o__Coriobacteriales	f__Coriobacteriaceae	g__Collinsella	s__	N/A
SAMEA3387441__metabat2_low_PE.001.contigs	96.37	1.88	1792967	153	20597	60.2	PRJEB9357	d__Bacteria	p__Actinobacteriota	c__Coriobacteriia	o__Coriobacteriales	f__Coriobacteriaceae	g__Collinsella	s__	N/A
SAMEA3387442__metabat2_low_PE.018.contigs	89.17	2.42	1732481	173	20571	60.4	PRJEB9357	d__Bacteria	p__Actinobacteriota	c__Coriobacteriia	o__Coriobacteriales	f__Coriobacteriaceae	g__Collinsella	s__	N/A
SAMEA3387443__metabat2_high_PE.015.contigs	93.95	0.81	1900893	187	17175	60.2	PRJEB9357	d__Bacteria	p__Actinobacteriota	c__Coriobacteriia	o__Coriobacteriales	f__Coriobacteriaceae	g__Collinsella	s__	N/A
SAMEA3387445__metabat2_high_PE.004.contigs	90.09	0.9	1662059	181	17142	60.4	PRJEB9357	d__Bacteria	p__Actinobacteriota	c__Coriobacteriia	o__Coriobacteriales	f__Coriobacteriaceae	g__Collinsella	s__	N/A
SAMEA3387446__metabat2_low_PE.006.contigs	88.48	1.61	1707738	178	17416	60.2	PRJEB9357	d__Bacteria	p__Actinobacteriota	c__Coriobacteriia	o__Coriobacteriales	f__Coriobacteriaceae	g__Collinsella	s__	N/A
SAMEA3387447__metabat2_high_PE.019.contigs	89.17	1.83	1679725	237	12432	60.3	PRJEB9357	d__Bacteria	p__Actinobacteriota	c__Coriobacteriia	o__Coriobacteriales	f__Coriobacteriaceae	g__Collinsella	s__	N/A
SAMEA3387450__metabat2_low_PE.019.contigs	95.05	1.61	1784324	217	16004	60.4	PRJEB9357	d__Bacteria	p__Actinobacteriota	c__Coriobacteriia	o__Coriobacteriales	f__Coriobacteriaceae	g__Collinsella	s__	N/A
SAMEA3387451__metabat2_high_PE.002.contigs	87.27	0.81	1700782	146	21177	60.4	PRJEB9357	d__Bacteria	p__Actinobacteriota	c__Coriobacteriia	o__Coriobacteriales	f__Coriobacteriaceae	g__Collinsella	s__	N/A
SAMEA3387452__metabat2_high_PE.020.contigs	87.15	0.81	1670983	179	17175	60.4	PRJEB9357	d__Bacteria	p__Actinobacteriota	c__Coriobacteriia	o__Coriobacteriales	f__Coriobacteriaceae	g__Collinsella	s__	N/A
SAMEA3387455__metabat2_high_PE.002.contigs	83.26	0.88	1748861	207	18107	60.3	PRJEB9357	d__Bacteria	p__Actinobacteriota	c__Coriobacteriia	o__Coriobacteriales	f__Coriobacteriaceae	g__Collinsella	s__	N/A
SAMEA3387456__metabat2_low_PE.003.contigs	88.36	0.81	1696262	167	17925	60.3	PRJEB9357	d__Bacteria	p__Actinobacteriota	c__Coriobacteriia	o__Coriobacteriales	f__Coriobacteriaceae	g__Collinsella	s__	N/A
SAMEA3387459__metabat2_high_PE.026.contigs	94.12	0.81	1667537	165	17892	60.4	PRJEB9357	d__Bacteria	p__Actinobacteriota	c__Coriobacteriia	o__Coriobacteriales	f__Coriobacteriaceae	g__Collinsella	s__	N/A
SAMEA3387461__metabat2_low_PE.017.contigs	86.29	1.69	1674696	188	16982	60.5	PRJEB9357	d__Bacteria	p__Actinobacteriota	c__Coriobacteriia	o__Coriobacteriales	f__Coriobacteriaceae	g__Collinsella	s__	N/A
SAMEA3387462__maxbin2_low_prob.012.contigs	99.73	0	2441320	50	108285	60.4	PRJEB9357	d__Bacteria	p__Actinobacteriota	c__Coriobacteriia	o__Coriobacteriales	f__Coriobacteriaceae	g__Collinsella	s__Collinsella tanakaei	95.38
SAMEA3387462__metabat2_high_PE.002.contigs	87.56	1.77	1723508	188	17865	60.2	PRJEB9357	d__Bacteria	p__Actinobacteriota	c__Coriobacteriia	o__Coriobacteriales	f__Coriobacteriaceae	g__Collinsella	s__	N/A
SAMEA3387463__metabat2_low_PE.024.contigs	87.89	1.15	1659106	238	11219	60.1	PRJEB9357	d__Bacteria	p__Actinobacteriota	c__Coriobacteriia	o__Coriobacteriales	f__Coriobacteriaceae	g__Collinsella	s__	N/A
SAMEA3387464__metabat2_high_PE.001.contigs	91.79	2.42	1710131	234	12493	60.5	PRJEB9357	d__Bacteria	p__Actinobacteriota	c__Coriobacteriia	o__Coriobacteriales	f__Coriobacteriaceae	g__Collinsella	s__	N/A
SAMEA3387465__maxbin2_high_prob.007.contigs	86.41	0.89	1829372	320	8380	59.7	PRJEB9357	d__Bacteria	p__Actinobacteriota	c__Coriobacteriia	o__Coriobacteriales	f__Coriobacteriaceae	g__Collinsella	s__	N/A
SAMEA3387467__metabat2_low_PE.034.contigs	67.53	1.69	1421433	360	4664	60.1	PRJEB9357	d__Bacteria	p__Actinobacteriota	c__Coriobacteriia	o__Coriobacteriales	f__Coriobacteriaceae	g__Collinsella	s__	N/A
SAMEA3387468__metabat2_low_PE.032.contigs	99.73	0	2384057	46	113797	60.6	PRJEB9357	d__Bacteria	p__Actinobacteriota	c__Coriobacteriia	o__Coriobacteriales	f__Coriobacteriaceae	g__Collinsella	s__Collinsella tanakaei	95.34
SAMEA3387469__metabat2_high_PE.003.contigs	94.82	2.58	1905887	185	17903	60.2	PRJEB9357	d__Bacteria	p__Actinobacteriota	c__Coriobacteriia	o__Coriobacteriales	f__Coriobacteriaceae	g__Collinsella	s__	N/A
SAMEA3387469__metabat2_high_PE.036.contigs	90.29	4.27	2139610	322	9550	60.6	PRJEB9357	d__Bacteria	p__Actinobacteriota	c__Coriobacteriia	o__Coriobacteriales	f__Coriobacteriaceae	g__Collinsella	s__Collinsella tanakaei	95.24
SAMEA3387470__maxbin2_low_prob.002.contigs	91.65	0.81	1802856	284	8853	63.6	PRJEB9357	d__Bacteria	p__Actinobacteriota	c__Coriobacteriia	o__Coriobacteriales	f__Coriobacteriaceae	g__Collinsella	s__Collinsella stercoris	95.3
SAMEA3387471__maxbin2_low_prob.018.contigs	86.47	2.55	1647196	353	6035	63.8	PRJEB9357	d__Bacteria	p__Actinobacteriota	c__Coriobacteriia	o__Coriobacteriales	f__Coriobacteriaceae	g__Collinsella	s__Collinsella stercoris	95.56
SAMEA3387471__metabat2_low_PE.014.contigs	82.01	0.81	1687775	211	13334	60.3	PRJEB9357	d__Bacteria	p__Actinobacteriota	c__Coriobacteriia	o__Coriobacteriales	f__Coriobacteriaceae	g__Collinsella	s__	N/A
SAMEA3387472__maxbin2_low_prob.001.contigs	94.52	0.08	1985964	170	19734	62.3	PRJEB9357	d__Bacteria	p__Actinobacteriota	c__Coriobacteriia	o__Coriobacteriales	f__Coriobacteriaceae	g__Collinsella	s__Collinsella stercoris	95.28
SAMEA3387472__metabat2_high_PE.014.contigs	91.2	2.02	1781363	179	16161	60.3	PRJEB9357	d__Bacteria	p__Actinobacteriota	c__Coriobacteriia	o__Coriobacteriales	f__Coriobacteriaceae	g__Collinsella	s__	N/A
SAMEA3387473__metabat2_high_PE.001.contigs	94.04	1.61	1783494	178	17931	64.1	PRJEB9357	d__Bacteria	p__Actinobacteriota	c__Coriobacteriia	o__Coriobacteriales	f__Coriobacteriaceae	g__Collinsella	s__Collinsella stercoris	95.85
SAMEA3387473__metabat2_low_PE.002.contigs	96.86	1.61	2245914	151	22129	60.5	PRJEB9357	d__Bacteria	p__Actinobacteriota	c__Coriobacteriia	o__Coriobacteriales	f__Coriobacteriaceae	g__Collinsella	s__Collinsella tanakaei	95.49
SAMEA3387473__metabat2_low_PE.005.contigs	97.18	0.88	1928944	123	28617	60.2	PRJEB9357	d__Bacteria	p__Actinobacteriota	c__Coriobacteriia	o__Coriobacteriales	f__Coriobacteriaceae	g__Collinsella	s__	N/A
SAMEA3387474__metabat2_high_PE.033.contigs	85.78	0.81	1693133	188	16920	60.3	PRJEB9357	d__Bacteria	p__Actinobacteriota	c__Coriobacteriia	o__Coriobacteriales	f__Coriobacteriaceae	g__Collinsella	s__	N/A
SAMEA3387474__metabat2_low_PE.017.contigs	99.19	0	1869170	32	116906	61.2	PRJEB9357	d__Bacteria	p__Actinobacteriota	c__Coriobacteriia	o__Coriobacteriales	f__Coriobacteriaceae	g__Collinsella	s__	N/A
SAMEA3387475__maxbin2_low_prob.038.contigs	90.36	3.63	1799325	332	7203	63.8	PRJEB9357	d__Bacteria	p__Actinobacteriota	c__Coriobacteriia	o__Coriobacteriales	f__Coriobacteriaceae	g__Collinsella	s__Collinsella stercoris	95.73
SAMEA3387475__metabat2_low_PE.014.contigs	86.72	0.81	1752063	262	11359	60.2	PRJEB9357	d__Bacteria	p__Actinobacteriota	c__Coriobacteriia	o__Coriobacteriales	f__Coriobacteriaceae	g__Collinsella	s__	N/A
SAMEA3387476__metabat2_high_PE.024.contigs	87.21	0.81	1663431	166	23079	60.3	PRJEB9357	d__Bacteria	p__Actinobacteriota	c__Coriobacteriia	o__Coriobacteriales	f__Coriobacteriaceae	g__Collinsella	s__	N/A
SAMEA3387477__metabat2_high_PE.028.contigs	92.24	0.63	1787491	205	13648	64	PRJEB9357	d__Bacteria	p__Actinobacteriota	c__Coriobacteriia	o__Coriobacteriales	f__Coriobacteriaceae	g__Collinsella	s__Collinsella stercoris	95.58
SAMEA3387478__metabat2_high_PE.032.contigs	92.33	0.12	1691104	244	10864	64.2	PRJEB9357	d__Bacteria	p__Actinobacteriota	c__Coriobacteriia	o__Coriobacteriales	f__Coriobacteriaceae	g__Collinsella	s__Collinsella stercoris	95.79
SAMEA3387478__metabat2_low_PE.027.contigs	98.39	2.42	1933606	107	28879	60.3	PRJEB9357	d__Bacteria	p__Actinobacteriota	c__Coriobacteriia	o__Coriobacteriales	f__Coriobacteriaceae	g__Collinsella	s__	N/A
SAMEA3387479__maxbin2_low_prob.011.contigs	73.09	3.32	1694979	476	4097	58.8	PRJEB9357	d__Bacteria	p__Actinobacteriota	c__Coriobacteriia	o__Coriobacteriales	f__Coriobacteriaceae	g__Collinsella	s__	N/A
SAMEA3387480__metabat2_low_PE.012.contigs	88.48	1.7	1695091	213	15590	60.3	PRJEB9357	d__Bacteria	p__Actinobacteriota	c__Coriobacteriia	o__Coriobacteriales	f__Coriobacteriaceae	g__Collinsella	s__	N/A
SAMEA3387481__maxbin2_low_prob.005.contigs	90.38	1.61	2192700	399	7291	60.4	PRJEB9357	d__Bacteria	p__Actinobacteriota	c__Coriobacteriia	o__Coriobacteriales	f__Coriobacteriaceae	g__Collinsella	s__Collinsella tanakaei	95.18
SAMEA3387481__metabat2_low_PE.022.contigs	81.62	1.69	1595748	270	8294	60.4	PRJEB9357	d__Bacteria	p__Actinobacteriota	c__Coriobacteriia	o__Coriobacteriales	f__Coriobacteriaceae	g__Collinsella	s__	N/A
SAMEA3387482__maxbin2_low_prob.020.contigs	96.83	0.81	1853856	222	13800	63.7	PRJEB9357	d__Bacteria	p__Actinobacteriota	c__Coriobacteriia	o__Coriobacteriales	f__Coriobacteriaceae	g__Collinsella	s__Collinsella stercoris	95.62
SAMEA3387482__metabat2_low_PE.020.contigs	86.73	0.9	1729440	224	14958	60.2	PRJEB9357	d__Bacteria	p__Actinobacteriota	c__Coriobacteriia	o__Coriobacteriales	f__Coriobacteriaceae	g__Collinsella	s__	N/A
SAMEA3387483__metabat2_high_PE.007.contigs	96.66	0.81	1741315	176	21072	60.4	PRJEB9357	d__Bacteria	p__Actinobacteriota	c__Coriobacteriia	o__Coriobacteriales	f__Coriobacteriaceae	g__Collinsella	s__	N/A
SAMEA3387484__metabat2_high_PE.030.contigs	88.25	2.18	1782711	301	8353	60.2	PRJEB9357	d__Bacteria	p__Actinobacteriota	c__Coriobacteriia	o__Coriobacteriales	f__Coriobacteriaceae	g__Collinsella	s__	N/A
SAMEA3387485__metabat2_high_PE.042.contigs	97.15	0	1881577	147	20543	63.9	PRJEB9357	d__Bacteria	p__Actinobacteriota	c__Coriobacteriia	o__Coriobacteriales	f__Coriobacteriaceae	g__Collinsella	s__Collinsella stercoris	95.47
SAMEA3387485__metabat2_low_PE.001.contigs	91.99	1.77	1813456	203	15049	60.2	PRJEB9357	d__Bacteria	p__Actinobacteriota	c__Coriobacteriia	o__Coriobacteriales	f__Coriobacteriaceae	g__Collinsella	s__	N/A
SAMEA3387487__maxbin2_low_prob.020.contigs	80.39	1.21	1797132	327	7207	63.6	PRJEB9357	d__Bacteria	p__Actinobacteriota	c__Coriobacteriia	o__Coriobacteriales	f__Coriobacteriaceae	g__Collinsella	s__Collinsella stercoris	95.42
SAMEA3387487__metabat2_low_PE.032.contigs	89.29	4.99	1727800	200	16769	60.5	PRJEB9357	d__Bacteria	p__Actinobacteriota	c__Coriobacteriia	o__Coriobacteriales	f__Coriobacteriaceae	g__Collinsella	s__	N/A
SAMEA3387488__maxbin2_high_prob.003.contigs	97.75	2.42	2194410	271	13067	58.5	PRJEB9357	d__Bacteria	p__Actinobacteriota	c__Coriobacteriia	o__Coriobacteriales	f__Coriobacteriaceae	g__Collinsella	s__	N/A
SAMEA3387489__maxbin2_low_prob.009.contigs	85.62	1.61	1796759	255	12066	59.3	PRJEB9357	d__Bacteria	p__Actinobacteriota	c__Coriobacteriia	o__Coriobacteriales	f__Coriobacteriaceae	g__Collinsella	s__	N/A
SAMEA3387489__metabat2_high_PE.025.contigs	88.49	0.81	1556791	290	7396	64.3	PRJEB9357	d__Bacteria	p__Actinobacteriota	c__Coriobacteriia	o__Coriobacteriales	f__Coriobacteriaceae	g__Collinsella	s__Collinsella stercoris	96.03
SAMEA3387490__metabat2_high_PE.026.contigs	86.49	0.81	1685606	181	18458	60.4	PRJEB9357	d__Bacteria	p__Actinobacteriota	c__Coriobacteriia	o__Coriobacteriales	f__Coriobacteriaceae	g__Collinsella	s__	N/A
SAMEA3387491__metabat2_high_PE.008.contigs	87.19	1.21	1583668	347	5836	64	PRJEB9357	d__Bacteria	p__Actinobacteriota	c__Coriobacteriia	o__Coriobacteriales	f__Coriobacteriaceae	g__Collinsella	s__Collinsella stercoris	95.62
SAMEA3387491__metabat2_high_PE.016.contigs	89.68	3.23	1970100	425	5847	60.6	PRJEB9357	d__Bacteria	p__Actinobacteriota	c__Coriobacteriia	o__Coriobacteriales	f__Coriobacteriaceae	g__Collinsella	s__Collinsella tanakaei	95.22
SAMEA3387492__metabat2_low_PE.007.contigs	92.14	2.15	2084897	342	8076	60.7	PRJEB9357	d__Bacteria	p__Actinobacteriota	c__Coriobacteriia	o__Coriobacteriales	f__Coriobacteriaceae	g__Collinsella	s__Collinsella tanakaei	95.42
SAMEA3387493__metabat2_high_PE.009.contigs	91.01	0	1657649	241	10238	64.2	PRJEB9357	d__Bacteria	p__Actinobacteriota	c__Coriobacteriia	o__Coriobacteriales	f__Coriobacteriaceae	g__Collinsella	s__Collinsella stercoris	96.14
SAMEA3387493__metabat2_low_PE.018.contigs	91.05	0.81	2008395	210	16839	60.9	PRJEB9357	d__Bacteria	p__Actinobacteriota	c__Coriobacteriia	o__Coriobacteriales	f__Coriobacteriaceae	g__Collinsella	s__Collinsella tanakaei	95.66
SAMEA3387493__metabat2_low_PE.027.contigs	88.82	2.18	1665201	228	12245	60.3	PRJEB9357	d__Bacteria	p__Actinobacteriota	c__Coriobacteriia	o__Coriobacteriales	f__Coriobacteriaceae	g__Collinsella	s__	N/A
SAMEA3387494__maxbin2_low_prob.001.contigs	83.32	2.02	2229138	436	6680	60.5	PRJEB9357	d__Bacteria	p__Actinobacteriota	c__Coriobacteriia	o__Coriobacteriales	f__Coriobacteriaceae	g__Collinsella	s__Collinsella tanakaei	95.2
SAMEA3387494__maxbin2_low_prob.017.contigs	95.65	1.21	2060474	166	26077	63.5	PRJEB9357	d__Bacteria	p__Actinobacteriota	c__Coriobacteriia	o__Coriobacteriales	f__Coriobacteriaceae	g__Collinsella	s__Collinsella stercoris	95.13
SAMEA3387494__metabat2_high_PE.049.contigs	66.19	2.1	1344979	339	4977	60.3	PRJEB9357	d__Bacteria	p__Actinobacteriota	c__Coriobacteriia	o__Coriobacteriales	f__Coriobacteriaceae	g__Collinsella	s__	N/A
SAMEA3387495__metabat2_low_PE.015.contigs	99.68	0.08	2204225	99	38373	60.8	PRJEB9357	d__Bacteria	p__Actinobacteriota	c__Coriobacteriia	o__Coriobacteriales	f__Coriobacteriaceae	g__Collinsella	s__Collinsella tanakaei	95.54
SAMEA3387496__maxbin2_low_prob.002.contigs	96.45	3.23	1760834	148	22198	61.1	PRJEB9357	d__Bacteria	p__Actinobacteriota	c__Coriobacteriia	o__Coriobacteriales	f__Coriobacteriaceae	g__Collinsella	s__	N/A
SAMEA3387496__metabat2_high_PE.016.contigs	97.33	0	2127501	223	15411	60.7	PRJEB9357	d__Bacteria	p__Actinobacteriota	c__Coriobacteriia	o__Coriobacteriales	f__Coriobacteriaceae	g__Collinsella	s__Collinsella tanakaei	95.52
SAMEA3387496__metabat2_low_PE.042.contigs	89.7	2.66	1631751	295	7599	64.1	PRJEB9357	d__Bacteria	p__Actinobacteriota	c__Coriobacteriia	o__Coriobacteriales	f__Coriobacteriaceae	g__Collinsella	s__Collinsella stercoris	95.69
SAMEA3387497__metabat2_low_PE.007.contigs	91.34	1.68	1526279	368	4839	63.9	PRJEB9357	d__Bacteria	p__Actinobacteriota	c__Coriobacteriia	o__Coriobacteriales	f__Coriobacteriaceae	g__Collinsella	s__Collinsella stercoris	95.43
SAMEA3387497__metabat2_low_PE.011.contigs	82.86	1.04	1856494	385	6225	60.7	PRJEB9357	d__Bacteria	p__Actinobacteriota	c__Coriobacteriia	o__Coriobacteriales	f__Coriobacteriaceae	g__Collinsella	s__Collinsella tanakaei	95.51
SAMEA3387498__metabat2_high_PE.001.contigs	63.4	1.61	1431881	457	3451	60.6	PRJEB9357	d__Bacteria	p__Actinobacteriota	c__Coriobacteriia	o__Coriobacteriales	f__Coriobacteriaceae	g__Collinsella	s__Collinsella tanakaei	95.09
SAMEA3387499__metabat2_high_PE.010.contigs	89.12	0.81	1618851	270	8766	64.3	PRJEB9357	d__Bacteria	p__Actinobacteriota	c__Coriobacteriia	o__Coriobacteriales	f__Coriobacteriaceae	g__Collinsella	s__Collinsella stercoris	96
SAMEA3387499__metabat2_high_PE.019.contigs	89.44	1.77	1928524	396	6330	60.7	PRJEB9357	d__Bacteria	p__Actinobacteriota	c__Coriobacteriia	o__Coriobacteriales	f__Coriobacteriaceae	g__Collinsella	s__Collinsella tanakaei	95.67
SAMEA3387500__metabat2_high_PE.010.contigs	97.58	1.61	1994077	92	34140	60.3	PRJEB9357	d__Bacteria	p__Actinobacteriota	c__Coriobacteriia	o__Coriobacteriales	f__Coriobacteriaceae	g__Collinsella	s__	N/A
SAMEA3387502__metabat2_high_PE.010.contigs	93.66	2.42	1749714	238	11207	64	PRJEB9357	d__Bacteria	p__Actinobacteriota	c__Coriobacteriia	o__Coriobacteriales	f__Coriobacteriaceae	g__Collinsella	s__Collinsella stercoris	95.66
SAMEA3387502__metabat2_low_PE.013.contigs	71.6	0.4	1507054	314	5955	60.3	PRJEB9357	d__Bacteria	p__Actinobacteriota	c__Coriobacteriia	o__Coriobacteriales	f__Coriobacteriaceae	g__Collinsella	s__	N/A
SAMEA3387503__maxbin2_low_prob.017.contigs	91.93	2.94	1887702	310	9112	63.5	PRJEB9357	d__Bacteria	p__Actinobacteriota	c__Coriobacteriia	o__Coriobacteriales	f__Coriobacteriaceae	g__Collinsella	s__Collinsella stercoris	95.37
SAMEA3387503__metabat2_low_PE.039.contigs	77.59	1.69	1489313	284	7209	60.2	PRJEB9357	d__Bacteria	p__Actinobacteriota	c__Coriobacteriia	o__Coriobacteriales	f__Coriobacteriaceae	g__Collinsella	s__	N/A
SAMEA3387504__maxbin2_low_prob.030.contigs	95	1.88	1946783	252	13560	63.4	PRJEB9357	d__Bacteria	p__Actinobacteriota	c__Coriobacteriia	o__Coriobacteriales	f__Coriobacteriaceae	g__Collinsella	s__Collinsella stercoris	95.39
SAMEA3387504__metabat2_high_PE.012.contigs	83.24	1.29	1712980	200	14071	60.2	PRJEB9357	d__Bacteria	p__Actinobacteriota	c__Coriobacteriia	o__Coriobacteriales	f__Coriobacteriaceae	g__Collinsella	s__	N/A
SAMEA3387504__metabat2_low_PE.024.contigs	96.84	0.9	1722627	113	25824	61.2	PRJEB9357	d__Bacteria	p__Actinobacteriota	c__Coriobacteriia	o__Coriobacteriales	f__Coriobacteriaceae	g__Collinsella	s__	N/A
SAMEA3387505__maxbin2_low_prob.025.contigs	99.11	0.81	1776562	88	58285	61.2	PRJEB9357	d__Bacteria	p__Actinobacteriota	c__Coriobacteriia	o__Coriobacteriales	f__Coriobacteriaceae	g__Collinsella	s__	N/A
SAMEA3387505__metabat2_high_PE.030.contigs	90.11	1.47	1724567	251	9935	64.1	PRJEB9357	d__Bacteria	p__Actinobacteriota	c__Coriobacteriia	o__Coriobacteriales	f__Coriobacteriaceae	g__Collinsella	s__Collinsella stercoris	95.72
SAMEA3387505__metabat2_low_PE.020.contigs	74.33	2.2	1452099	314	6016	60.2	PRJEB9357	d__Bacteria	p__Actinobacteriota	c__Coriobacteriia	o__Coriobacteriales	f__Coriobacteriaceae	g__Collinsella	s__	N/A
SAMEA3387506__metabat2_high_PE.037.contigs	78	2.1	1591224	274	7919	60.2	PRJEB9357	d__Bacteria	p__Actinobacteriota	c__Coriobacteriia	o__Coriobacteriales	f__Coriobacteriaceae	g__Collinsella	s__	N/A
SAMEA3387507__metabat2_low_PE.024.contigs	88.93	1.61	1583599	270	8128	64.4	PRJEB9357	d__Bacteria	p__Actinobacteriota	c__Coriobacteriia	o__Coriobacteriales	f__Coriobacteriaceae	g__Collinsella	s__Collinsella stercoris	96.02
SAMEA3387508__metabat2_high_PE.024.contigs	90.98	0	1769129	239	11458	63.9	PRJEB9357	d__Bacteria	p__Actinobacteriota	c__Coriobacteriia	o__Coriobacteriales	f__Coriobacteriaceae	g__Collinsella	s__Collinsella stercoris	95.66
SAMEA3387509__maxbin2_low_prob.018.contigs	95.65	0.07	2018360	247	14576	62.8	PRJEB9357	d__Bacteria	p__Actinobacteriota	c__Coriobacteriia	o__Coriobacteriales	f__Coriobacteriaceae	g__Collinsella	s__Collinsella stercoris	95.32
SAMEA3387510__metabat2_high_PE.006.contigs	75.05	2.06	1288937	259	6674	60.3	PRJEB9357	d__Bacteria	p__Actinobacteriota	c__Coriobacteriia	o__Coriobacteriales	f__Coriobacteriaceae	g__Collinsella	s__	N/A
SAMEA3387510__metabat2_high_PE.010.contigs	97.5	0.27	1855669	88	39790	63.7	PRJEB9357	d__Bacteria	p__Actinobacteriota	c__Coriobacteriia	o__Coriobacteriales	f__Coriobacteriaceae	g__Collinsella	s__Collinsella stercoris	95.6
SAMEA3387511__metabat2_high_PE.024.contigs	93.26	0.07	1624235	277	7930	64.2	PRJEB9357	d__Bacteria	p__Actinobacteriota	c__Coriobacteriia	o__Coriobacteriales	f__Coriobacteriaceae	g__Collinsella	s__Collinsella stercoris	95.96
SAMEA3387511__metabat2_low_PE.012.contigs	87.06	2.91	1698947	176	16409	60.4	PRJEB9357	d__Bacteria	p__Actinobacteriota	c__Coriobacteriia	o__Coriobacteriales	f__Coriobacteriaceae	g__Collinsella	s__	N/A
SAMEA3387512__maxbin2_low_prob.023.contigs	90.85	0.08	2176162	365	7996	60.6	PRJEB9357	d__Bacteria	p__Actinobacteriota	c__Coriobacteriia	o__Coriobacteriales	f__Coriobacteriaceae	g__Collinsella	s__Collinsella tanakaei	95.38
SAMEA3387512__metabat2_high_PE.001.contigs	91.38	0.08	1706890	242	10773	64	PRJEB9357	d__Bacteria	p__Actinobacteriota	c__Coriobacteriia	o__Coriobacteriales	f__Coriobacteriaceae	g__Collinsella	s__Collinsella stercoris	95.78
SAMEA3387512__metabat2_high_PE.005.contigs	55.89	0.81	1189301	352	3633	60.2	PRJEB9357	d__Bacteria	p__Actinobacteriota	c__Coriobacteriia	o__Coriobacteriales	f__Coriobacteriaceae	g__Collinsella	s__	N/A
SAMEA3387513__metabat2_high_PE.011.contigs	92.58	1.3	1730957	260	10232	64	PRJEB9357	d__Bacteria	p__Actinobacteriota	c__Coriobacteriia	o__Coriobacteriales	f__Coriobacteriaceae	g__Collinsella	s__Collinsella stercoris	95.53
SAMEA3387513__metabat2_low_PE.024.contigs	94.75	1.61	2110878	341	8298	60.7	PRJEB9357	d__Bacteria	p__Actinobacteriota	c__Coriobacteriia	o__Coriobacteriales	f__Coriobacteriaceae	g__Collinsella	s__Collinsella tanakaei	95.3
SAMEA3387514__maxbin2_low_prob.007.contigs	72.41	3.54	1589542	497	3549	58.1	PRJEB9357	d__Bacteria	p__Actinobacteriota	c__Coriobacteriia	o__Coriobacteriales	f__Coriobacteriaceae	g__Collinsella	s__	N/A
SAMEA3387515__maxbin2_low_prob.009.contigs	91.86	3.3	1881978	292	9817	63.5	PRJEB9357	d__Bacteria	p__Actinobacteriota	c__Coriobacteriia	o__Coriobacteriales	f__Coriobacteriaceae	g__Collinsella	s__Collinsella stercoris	95.47
SAMEA3387515__metabat2_high_PE.026.contigs	93.72	0.88	1867726	232	14589	60.2	PRJEB9357	d__Bacteria	p__Actinobacteriota	c__Coriobacteriia	o__Coriobacteriales	f__Coriobacteriaceae	g__Collinsella	s__	N/A
SAMEA3387516__maxbin2_low_prob.003.contigs	93.04	0.9	2268998	299	11944	60.5	PRJEB9357	d__Bacteria	p__Actinobacteriota	c__Coriobacteriia	o__Coriobacteriales	f__Coriobacteriaceae	g__Collinsella	s__Collinsella tanakaei	95.38
SAMEA3387516__metabat2_low_PE.010.contigs	85.43	0.81	1645217	211	12423	60.2	PRJEB9357	d__Bacteria	p__Actinobacteriota	c__Coriobacteriia	o__Coriobacteriales	f__Coriobacteriaceae	g__Collinsella	s__	N/A
SAMEA3387516__metabat2_low_PE.013.contigs	93.32	1.61	1717752	187	14365	64	PRJEB9357	d__Bacteria	p__Actinobacteriota	c__Coriobacteriia	o__Coriobacteriales	f__Coriobacteriaceae	g__Collinsella	s__Collinsella stercoris	95.99
SAMEA3387517__metabat2_high_PE.023.contigs	68.28	1.88	1158030	398	3052	63.9	PRJEB9357	d__Bacteria	p__Actinobacteriota	c__Coriobacteriia	o__Coriobacteriales	f__Coriobacteriaceae	g__Collinsella	s__Collinsella stercoris	95.91
SAMEA3387518__metabat2_high_PE.039.contigs	94.05	0.4	1680524	194	13701	64.2	PRJEB9357	d__Bacteria	p__Actinobacteriota	c__Coriobacteriia	o__Coriobacteriales	f__Coriobacteriaceae	g__Collinsella	s__Collinsella stercoris	95.87
SAMEA3387518__metabat2_low_PE.029.contigs	69.94	1.61	1389512	355	4671	60.2	PRJEB9357	d__Bacteria	p__Actinobacteriota	c__Coriobacteriia	o__Coriobacteriales	f__Coriobacteriaceae	g__Collinsella	s__	N/A
Scooby_p1__metabat2_high_PE.030.contigs	65.87	0.48	927471	321	3056	62.7	PRJEB20308	d__Bacteria	p__Actinobacteriota	c__Coriobacteriia	o__Coriobacteriales	f__Coriobacteriaceae	g__Collinsella	s__Collinsella intestinalis	97.78
Scrappy_p2__metabat2_high_PE.013.contigs	90.73	0	1472626	176	12439	63	PRJEB20308	d__Bacteria	p__Actinobacteriota	c__Coriobacteriia	o__Coriobacteriales	f__Coriobacteriaceae	g__Collinsella	s__Collinsella intestinalis	97.85
Shorty_p1__maxbin2_high_prob.041.contigs	59.94	1.3	1110519	394	2914	55.2	PRJEB20308	d__Bacteria	p__Actinobacteriota	c__Coriobacteriia	o__Coriobacteriales	f__Coriobacteriaceae	g__Collinsella	s__	N/A
Snoopy_p1__metabat2_high_PE.036.contigs	86.58	1.34	1375589	253	7311	63.2	PRJEB20308	d__Bacteria	p__Actinobacteriota	c__Coriobacteriia	o__Coriobacteriales	f__Coriobacteriaceae	g__Collinsella	s__Collinsella intestinalis	98.1
Snoopy_p2__maxbin2_low_prob.014.contigs	95.58	2.61	1629804	287	7905	60.7	PRJEB20308	d__Bacteria	p__Actinobacteriota	c__Coriobacteriia	o__Coriobacteriales	f__Coriobacteriaceae	g__Collinsella	s__Collinsella intestinalis	97.96
Stewie_p2__metabat2_high_PE.037.contigs	85.38	1.88	1363352	245	7923	63.3	PRJEB20308	d__Bacteria	p__Actinobacteriota	c__Coriobacteriia	o__Coriobacteriales	f__Coriobacteriaceae	g__Collinsella	s__Collinsella intestinalis	98.01
Tibetan_p2__metabat2_high_PE.026.contigs	74.82	2.61	1163868	337	4030	63.1	PRJEB20308	d__Bacteria	p__Actinobacteriota	c__Coriobacteriia	o__Coriobacteriales	f__Coriobacteriaceae	g__Collinsella	s__Collinsella intestinalis	98.18
Tim_p2__metabat2_low_PE.031.contigs	76.94	0	1220174	336	4165	63.1	PRJEB20308	d__Bacteria	p__Actinobacteriota	c__Coriobacteriia	o__Coriobacteriales	f__Coriobacteriaceae	g__Collinsella	s__Collinsella intestinalis	98.22
X13_Wolf__metabat2_high_PE.009.contigs	95.74	0.81	1704584	184	12896	62.6	multi-species	d__Bacteria	p__Actinobacteriota	c__Coriobacteriia	o__Coriobacteriales	f__Coriobacteriaceae	g__Collinsella	s__	N/A
X413_Lion__maxbin2_high_prob.006.contigs	58.02	0.89	1060233	276	4112	61.5	multi-species	d__Bacteria	p__Actinobacteriota	c__Coriobacteriia	o__Coriobacteriales	f__Coriobacteriaceae	g__Collinsella	s__	N/A
DHCMC07803__metabat2_low_PE.050.contigs	97.95	2.62	2411609	115	39271	62.1	PRJNA417359	d__Bacteria	p__Actinobacteriota	c__Coriobacteriia	o__Coriobacteriales	f__Coriobacteriaceae	g__Enorma	s__Enorma phocaeensis	96.47
LBJMC04202__metabat2_low_PE.040.contigs	99.19	1.61	2227651	60	61360	61.8	PRJNA417359	d__Bacteria	p__Actinobacteriota	c__Coriobacteriia	o__Coriobacteriales	f__Coriobacteriaceae	g__Enorma	s__Enorma massiliensis	96.19
NHCFC04200__metabat2_low_PE.026.contigs	99.19	0.81	2089151	67	45666	62.2	PRJNA417359	d__Bacteria	p__Actinobacteriota	c__Coriobacteriia	o__Coriobacteriales	f__Coriobacteriaceae	g__Enorma	s__Enorma massiliensis	96.12
CHCFC05602__metabat2_low_PE.036.contigs	97.98	0.4	2255748	132	27349	61.6	PRJNA417359	d__Bacteria	p__Actinobacteriota	c__Coriobacteriia	o__Coriobacteriales	f__Eggerthellaceae	g__	s__	N/A
DGYMJ06203__metabat2_high_PE.045.contigs	86.08	2.23	1972544	382	6512	65.8	PRJNA417359	d__Bacteria	p__Actinobacteriota	c__Coriobacteriia	o__Coriobacteriales	f__Eggerthellaceae	g__	s__	N/A
NHCFC04200__metabat2_low_PE.031.contigs	96.57	0	2034163	227	14275	61.5	PRJNA417359	d__Bacteria	p__Actinobacteriota	c__Coriobacteriia	o__Coriobacteriales	f__Eggerthellaceae	g__	s__	N/A
R07__metabat2_high_PE.011.contigs	81.76	0.27	1122550	210	6991	40.9	PRJNA532626	d__Bacteria	p__Actinobacteriota	c__Coriobacteriia	o__Coriobacteriales	f__Eggerthellaceae	g__	s__	N/A
R11__maxbin2_low_prob.032.contigs	97.58	0.2	2412350	146	28227	61.4	PRJNA532626	d__Bacteria	p__Actinobacteriota	c__Coriobacteriia	o__Coriobacteriales	f__Eggerthellaceae	g__	s__	N/A
R11__metabat2_high_PE.020.contigs	97.47	1.61	2325782	119	35218	58	PRJNA532626	d__Bacteria	p__Actinobacteriota	c__Coriobacteriia	o__Coriobacteriales	f__Eggerthellaceae	g__	s__	N/A
R11__metabat2_high_PE.032.contigs	92.2	3.68	1990765	348	7579	59.9	PRJNA532626	d__Bacteria	p__Actinobacteriota	c__Coriobacteriia	o__Coriobacteriales	f__Eggerthellaceae	g__	s__	N/A
R11__metabat2_low_PE.037.contigs	66.35	0.54	1329729	400	3641	60.9	PRJNA532626	d__Bacteria	p__Actinobacteriota	c__Coriobacteriia	o__Coriobacteriales	f__Eggerthellaceae	g__	s__	N/A
R12__metabat2_low_PE.032.contigs	92.34	0.9	2156381	191	20277	58	PRJNA532626	d__Bacteria	p__Actinobacteriota	c__Coriobacteriia	o__Coriobacteriales	f__Eggerthellaceae	g__	s__	N/A
R14__metabat2_low_PE.018.contigs	97.39	0.81	2244362	106	32872	58	PRJNA532626	d__Bacteria	p__Actinobacteriota	c__Coriobacteriia	o__Coriobacteriales	f__Eggerthellaceae	g__	s__	N/A
R14__metabat2_low_PE.025.contigs	99.19	0	2025264	62	58152	59.2	PRJNA532626	d__Bacteria	p__Actinobacteriota	c__Coriobacteriia	o__Coriobacteriales	f__Eggerthellaceae	g__	s__	N/A
R15__metabat2_low_PE.045.contigs	80.57	1.98	1672307	389	4897	55	PRJNA532626	d__Bacteria	p__Actinobacteriota	c__Coriobacteriia	o__Coriobacteriales	f__Eggerthellaceae	g__	s__	N/A
R16__metabat2_low_PE.017.contigs	50.94	0.4	958767	375	2619	65.7	PRJNA532626	d__Bacteria	p__Actinobacteriota	c__Coriobacteriia	o__Coriobacteriales	f__Eggerthellaceae	g__	s__	N/A
R17__maxbin2_high_prob.003.contigs	72.94	3.36	2036375	667	3338	56.6	PRJNA532626	d__Bacteria	p__Actinobacteriota	c__Coriobacteriia	o__Coriobacteriales	f__Eggerthellaceae	g__	s__	N/A
R17__metabat2_low_PE.010.contigs	51.58	0.07	1125848	454	2539	65.7	PRJNA532626	d__Bacteria	p__Actinobacteriota	c__Coriobacteriia	o__Coriobacteriales	f__Eggerthellaceae	g__	s__	N/A
R18__metabat2_low_PE.019.contigs	98.39	0.27	2213672	286	11715	65.2	PRJNA532626	d__Bacteria	p__Actinobacteriota	c__Coriobacteriia	o__Coriobacteriales	f__Eggerthellaceae	g__	s__	N/A
R19__metabat2_low_PE.004.contigs	98.39	0.81	2294816	87	45411	58	PRJNA532626	d__Bacteria	p__Actinobacteriota	c__Coriobacteriia	o__Coriobacteriales	f__Eggerthellaceae	g__	s__	N/A
R20__metabat2_low_PE.053.contigs	96.51	0	2220655	103	39530	58	PRJNA532626	d__Bacteria	p__Actinobacteriota	c__Coriobacteriia	o__Coriobacteriales	f__Eggerthellaceae	g__	s__	N/A
R21__maxbin2_low_prob.046.contigs	60.23	0.75	1171029	439	2767	58.1	PRJNA532626	d__Bacteria	p__Actinobacteriota	c__Coriobacteriia	o__Coriobacteriales	f__Eggerthellaceae	g__	s__	N/A
Cebus_capucinus_imitator_PRJNA485217_SSR012__metabat2_low_PE.012.contigs	99.19	0.5	1830006	59	68085	53.4	PRJNA485217	d__Bacteria	p__Actinobacteriota	c__Coriobacteriia	o__Coriobacteriales	f__Eggerthellaceae	g__CAG-1427	s__	N/A
DSLMC04103__metabat2_high_PE.001.contigs	94.08	1.43	3054086	174	26828	60.3	PRJNA417359	d__Bacteria	p__Actinobacteriota	c__Coriobacteriia	o__Coriobacteriales	f__Eggerthellaceae	g__Gordonibacter	s__	N/A
HHCFC01400__metabat2_low_PE.042.contigs	93.48	0.81	2892263	360	11592	67.3	PRJNA417359	d__Bacteria	p__Actinobacteriota	c__Coriobacteriia	o__Coriobacteriales	f__Eggerthellaceae	g__Gordonibacter	s__Gordonibacter urolithinfaciens	98.14
LHCFC01400__metabat2_low_PE.054.contigs	59.61	0.27	1513531	565	2746	67.7	PRJNA417359	d__Bacteria	p__Actinobacteriota	c__Coriobacteriia	o__Coriobacteriales	f__Eggerthellaceae	g__Gordonibacter	s__Gordonibacter urolithinfaciens	97.32
HHCFC01400__metabat2_high_PE.058.contigs	82.94	4.03	2910254	422	9512	65.5	PRJNA417359	d__Bacteria	p__Actinobacteriota	c__Coriobacteriia	o__Coriobacteriales	f__Eggerthellaceae	g__Raoultibacter	s__	N/A
CBJMC01400__metabat2_low_PE.024.contigs	85.42	3.58	2608660	575	5493	66	PRJNA417359	d__Bacteria	p__Actinobacteriota	c__Coriobacteriia	o__Coriobacteriales	f__Eggerthellaceae	g__Rubneribacter	s__Rubneribacter badeniensis	97.99
DGYMJ06203__metabat2_high_PE.035.contigs	70.52	0.52	2117397	638	3668	65.8	PRJNA417359	d__Bacteria	p__Actinobacteriota	c__Coriobacteriia	o__Coriobacteriales	f__Eggerthellaceae	g__Rubneribacter	s__	N/A
DSLFC04101__metabat2_high_PE.010.contigs	77.66	1.06	2626735	529	6701	65.9	PRJNA417359	d__Bacteria	p__Actinobacteriota	c__Coriobacteriia	o__Coriobacteriales	f__Eggerthellaceae	g__Rubneribacter	s__Rubneribacter badeniensis	97.93
DSLFI04101__metabat2_high_PE.012.contigs	72.78	0.36	2157234	650	3781	66	PRJNA417359	d__Bacteria	p__Actinobacteriota	c__Coriobacteriia	o__Coriobacteriales	f__Eggerthellaceae	g__Rubneribacter	s__Rubneribacter badeniensis	98.05
DSLMC04102__metabat2_low_PE.041.contigs	84.59	1.08	2573249	482	6736	66	PRJNA417359	d__Bacteria	p__Actinobacteriota	c__Coriobacteriia	o__Coriobacteriales	f__Eggerthellaceae	g__Rubneribacter	s__Rubneribacter badeniensis	97.9
DSLMC04103__metabat2_high_PE.031.contigs	85.48	2.42	2647071	585	5654	65.9	PRJNA417359	d__Bacteria	p__Actinobacteriota	c__Coriobacteriia	o__Coriobacteriales	f__Eggerthellaceae	g__Rubneribacter	s__Rubneribacter badeniensis	97.83
DSTMR04002__maxbin2_low_prob.018.contigs	79.3	0.16	2253255	655	3700	65.8	PRJNA417359	d__Bacteria	p__Actinobacteriota	c__Coriobacteriia	o__Coriobacteriales	f__Eggerthellaceae	g__Rubneribacter	s__Rubneribacter badeniensis	98
HHCFC01400__metabat2_high_PE.041.contigs	88.47	2.82	3144381	297	17456	65.7	PRJNA417359	d__Bacteria	p__Actinobacteriota	c__Coriobacteriia	o__Coriobacteriales	f__Eggerthellaceae	g__Rubneribacter	s__Rubneribacter badeniensis	98.55
HHCFC02800__metabat2_low_PE.001.contigs	82.14	1.48	2484456	604	4927	66.3	PRJNA417359	d__Bacteria	p__Actinobacteriota	c__Coriobacteriia	o__Coriobacteriales	f__Eggerthellaceae	g__Rubneribacter	s__Rubneribacter badeniensis	98.28
LHCFI01400__metabat2_low_PE.013.contigs	85.08	3.16	2663932	506	7444	66.1	PRJNA417359	d__Bacteria	p__Actinobacteriota	c__Coriobacteriia	o__Coriobacteriales	f__Eggerthellaceae	g__Rubneribacter	s__Rubneribacter badeniensis	98.54
LHCFR01400__metabat2_high_PE.020.contigs	91.59	3.88	2735372	506	7626	66	PRJNA417359	d__Bacteria	p__Actinobacteriota	c__Coriobacteriia	o__Coriobacteriales	f__Eggerthellaceae	g__Rubneribacter	s__Rubneribacter badeniensis	98.31
MHCFR00700__metabat2_low_PE.040.contigs	88.74	2.9	2659543	533	6557	66.3	PRJNA417359	d__Bacteria	p__Actinobacteriota	c__Coriobacteriia	o__Coriobacteriales	f__Eggerthellaceae	g__Rubneribacter	s__Rubneribacter badeniensis	98.32
NBJMR02800__metabat2_low_PE.006.contigs	67.43	0.12	1813304	656	2815	66.4	PRJNA417359	d__Bacteria	p__Actinobacteriota	c__Coriobacteriia	o__Coriobacteriales	f__Eggerthellaceae	g__Rubneribacter	s__Rubneribacter badeniensis	98.14
NHCFR01400__maxbin2_low_prob.011.contigs	89.99	3.43	2804320	594	6518	65.9	PRJNA417359	d__Bacteria	p__Actinobacteriota	c__Coriobacteriia	o__Coriobacteriales	f__Eggerthellaceae	g__Rubneribacter	s__Rubneribacter badeniensis	98.29
SAMEA104404100__maxbin2_high_prob.018.contigs	99.01	3.23	1987552	117	37237	46.4	PRJEB23642	d__Bacteria	p__Actinobacteriota	c__Coriobacteriia	o__Coriobacteriales	f__Eggerthellaceae	g__Slackia_A	s__	N/A
Snoopy_p1__metabat2_high_PE.019.contigs	60.34	1.28	1190856	378	3439	62.9	PRJEB20308	d__Bacteria	p__Actinobacteriota	c__Coriobacteriia	o__Coriobacteriales	f__Eggerthellaceae	g__Slackia_A	s__	N/A
R11__maxbin2_low_prob.055.contigs	69.51	2.76	1629136	493	3705	56.7	PRJNA532626	d__Bacteria	p__Actinobacteriota	c__Coriobacteriia	o__Coriobacteriales	f__QAMH01	g__	s__	N/A
R11__metabat2_low_PE.020.contigs	95.16	0.81	2099960	190	18039	55.6	PRJNA532626	d__Bacteria	p__Actinobacteriota	c__Coriobacteriia	o__Coriobacteriales	f__QAMH01	g__	s__	N/A
R19__metabat2_low_PE.009.contigs	70.87	3.23	1612563	482	3716	56.8	PRJNA532626	d__Bacteria	p__Actinobacteriota	c__Coriobacteriia	o__Coriobacteriales	f__QAMH01	g__	s__	N/A
R03__metabat2_high_PE.060.contigs	61.57	0.29	1262462	487	2619	36.9	PRJNA532626	d__Bacteria	p__Armatimonadota	c__UBA5829	o__UBA5829	f__UBA5829	g__	s__	N/A
R15__maxbin2_low_prob.015.contigs	78.84	1.49	2317077	303	14951	48.5	PRJNA532626	d__Bacteria	p__Bacteroidota	c__Bacteroidia	o__Bacteroidales	f__Bacteroidaceae	g__	s__	N/A
R18__metabat2_low_PE.027.contigs	79.12	3.75	2294405	382	8835	46.4	PRJNA532626	d__Bacteria	p__Bacteroidota	c__Bacteroidia	o__Bacteroidales	f__Bacteroidaceae	g__	s__	N/A
SAMEA104404100__maxbin2_low_prob.019.contigs	93.96	0.81	2571337	91	59495	49.7	PRJEB23642	d__Bacteria	p__Bacteroidota	c__Bacteroidia	o__Bacteroidales	f__Bacteroidaceae	g__	s__	N/A
SAMEA3663093__maxbin2_low_prob.010.contigs	72.57	0.7	1908011	499	4427	53.8	PRJEB11755	d__Bacteria	p__Bacteroidota	c__Bacteroidia	o__Bacteroidales	f__Bacteroidaceae	g__	s__	N/A
X363_Desmarests_Spiny_Pocket_Mouse__metabat2_low_PE.006.contigs	96.75	0.65	3720996	323	15050	42.6	multi-species	d__Bacteria	p__Bacteroidota	c__Bacteroidia	o__Bacteroidales	f__Bacteroidaceae	g__	s__	N/A
X66_Mouflon__metabat2_high_PE.002.contigs	69.21	1.12	1510132	357	4833	47	multi-species	d__Bacteria	p__Bacteroidota	c__Bacteroidia	o__Bacteroidales	f__Bacteroidaceae	g__	s__	N/A
Ash_p1__maxbin2_low_prob.024.contigs	85.2	1.28	2700903	243	23316	45.1	PRJEB20308	d__Bacteria	p__Bacteroidota	c__Bacteroidia	o__Bacteroidales	f__Bacteroidaceae	g__Bacteroides	s__	N/A
Ash_p1__metabat2_low_PE.015.contigs	94.8	0.19	2586411	174	25374	45.6	PRJEB20308	d__Bacteria	p__Bacteroidota	c__Bacteroidia	o__Bacteroidales	f__Bacteroidaceae	g__Bacteroides	s__	N/A
Ash_p1__metabat2_low_PE.028.contigs	96.98	0	2314656	113	30518	44.2	PRJEB20308	d__Bacteria	p__Bacteroidota	c__Bacteroidia	o__Bacteroidales	f__Bacteroidaceae	g__Bacteroides	s__	N/A
Ash_p2__metabat2_high_PE.013.contigs	94.07	1.07	2513257	241	15719	45.7	PRJEB20308	d__Bacteria	p__Bacteroidota	c__Bacteroidia	o__Bacteroidales	f__Bacteroidaceae	g__Bacteroides	s__	N/A
Avalanche_p1__metabat2_high_PE.018.contigs	95.82	0.63	2407583	204	19150	46.8	PRJEB20308	d__Bacteria	p__Bacteroidota	c__Bacteroidia	o__Bacteroidales	f__Bacteroidaceae	g__Bacteroides	s__	N/A
Belle_p2__metabat2_low_PE.016.contigs	94.39	1.14	2490298	201	19638	45.7	PRJEB20308	d__Bacteria	p__Bacteroidota	c__Bacteroidia	o__Bacteroidales	f__Bacteroidaceae	g__Bacteroides	s__	N/A
Bissell_p1__maxbin2_high_prob.025.contigs	91.3	0.43	2648232	348	13157	46.3	PRJEB20308	d__Bacteria	p__Bacteroidota	c__Bacteroidia	o__Bacteroidales	f__Bacteroidaceae	g__Bacteroides	s__	N/A
Bissell_p2__maxbin2_low_prob.020.contigs	79.06	0.29	2003543	124	32725	46.5	PRJEB20308	d__Bacteria	p__Bacteroidota	c__Bacteroidia	o__Bacteroidales	f__Bacteroidaceae	g__Bacteroides	s__	N/A
Briea_p1__maxbin2_low_prob.005.contigs	86.72	0.26	2407911	269	15025	46.2	PRJEB20308	d__Bacteria	p__Bacteroidota	c__Bacteroidia	o__Bacteroidales	f__Bacteroidaceae	g__Bacteroides	s__	N/A
Carbon_p1__metabat2_high_PE.023.contigs	81.28	0.51	1998194	424	5669	46.7	PRJEB20308	d__Bacteria	p__Bacteroidota	c__Bacteroidia	o__Bacteroidales	f__Bacteroidaceae	g__Bacteroides	s__	N/A
Cebus_capucinus_imitator_PRJNA485217_SSR024__maxbin2_low_prob.004.contigs	90.5	3.87	5314479	893	9650	42.1	PRJNA485217	d__Bacteria	p__Bacteroidota	c__Bacteroidia	o__Bacteroidales	f__Bacteroidaceae	g__Bacteroides	s__	N/A
Cebus_capucinus_imitator_PRJNA485217_SSR098__metabat2_low_PE.012.contigs	77.46	0.38	3060086	725	5297	43.7	PRJNA485217	d__Bacteria	p__Bacteroidota	c__Bacteroidia	o__Bacteroidales	f__Bacteroidaceae	g__Bacteroides	s__Bacteroides fragilis	99.33
Charlie_p1__metabat2_high_PE.036.contigs	89.21	0.84	2184758	306	11188	44.3	PRJEB20308	d__Bacteria	p__Bacteroidota	c__Bacteroidia	o__Bacteroidales	f__Bacteroidaceae	g__Bacteroides	s__	N/A
Charlie_p2__maxbin2_low_prob.021.contigs	85.6	4.86	2626478	269	20767	45.7	PRJEB20308	d__Bacteria	p__Bacteroidota	c__Bacteroidia	o__Bacteroidales	f__Bacteroidaceae	g__Bacteroides	s__	N/A
Charlie_p2__metabat2_high_PE.024.contigs	86.3	0	2275495	124	26941	45	PRJEB20308	d__Bacteria	p__Bacteroidota	c__Bacteroidia	o__Bacteroidales	f__Bacteroidaceae	g__Bacteroides	s__	N/A
CHCFR05602__metabat2_low_PE.022.contigs	96	0.56	3201090	90	45470	49.9	PRJNA417359	d__Bacteria	p__Bacteroidota	c__Bacteroidia	o__Bacteroidales	f__Bacteroidaceae	g__Bacteroides	s__Bacteroides togonis	96.66
Cinder_p1__maxbin2_low_prob.013.contigs	77.23	0.89	2208611	236	13095	45.1	PRJEB20308	d__Bacteria	p__Bacteroidota	c__Bacteroidia	o__Bacteroidales	f__Bacteroidaceae	g__Bacteroides	s__	N/A
Cinder_p1__metabat2_high_PE.017.contigs	94.32	0.91	2493613	234	18416	45.6	PRJEB20308	d__Bacteria	p__Bacteroidota	c__Bacteroidia	o__Bacteroidales	f__Bacteroidaceae	g__Bacteroides	s__	N/A
Cinder_p2__maxbin2_low_prob.008.contigs	78.29	0.74	2167130	200	22933	45.6	PRJEB20308	d__Bacteria	p__Bacteroidota	c__Bacteroidia	o__Bacteroidales	f__Bacteroidaceae	g__Bacteroides	s__	N/A
Cinder_p2__metabat2_low_PE.021.contigs	96.53	0.19	2694692	140	31465	45.5	PRJEB20308	d__Bacteria	p__Bacteroidota	c__Bacteroidia	o__Bacteroidales	f__Bacteroidaceae	g__Bacteroides	s__	N/A
Cobain_p1__maxbin2_high_prob.029.contigs	67.27	0.18	1668070	168	15799	45.9	PRJEB20308	d__Bacteria	p__Bacteroidota	c__Bacteroidia	o__Bacteroidales	f__Bacteroidaceae	g__Bacteroides	s__	N/A
Connie_p1__metabat2_high_PE.006.contigs	94.43	0.09	2480940	175	22636	45.7	PRJEB20308	d__Bacteria	p__Bacteroidota	c__Bacteroidia	o__Bacteroidales	f__Bacteroidaceae	g__Bacteroides	s__	N/A
DGYFI06202__metabat2_high_PE.032.contigs	95.25	0	3033246	66	92762	50.6	PRJNA417359	d__Bacteria	p__Bacteroidota	c__Bacteroidia	o__Bacteroidales	f__Bacteroidaceae	g__Bacteroides	s__Bacteroides sp002160055	98.62
DHKFC23501__metabat2_low_PE.030.contigs	93.57	0.02	3002110	193	24556	53.9	PRJNA417359	d__Bacteria	p__Bacteroidota	c__Bacteroidia	o__Bacteroidales	f__Bacteroidaceae	g__Bacteroides	s__	N/A
Dunbar_p1__maxbin2_low_prob.024.contigs	76.8	3.2	2138011	262	13134	45.9	PRJEB20308	d__Bacteria	p__Bacteroidota	c__Bacteroidia	o__Bacteroidales	f__Bacteroidaceae	g__Bacteroides	s__	N/A
Dunbar_p2__maxbin2_high_prob.037.contigs	66.53	2.21	1883521	556	3742	45.4	PRJEB20308	d__Bacteria	p__Bacteroidota	c__Bacteroidia	o__Bacteroidales	f__Bacteroidaceae	g__Bacteroides	s__	N/A
Ed_p1__metabat2_high_PE.035.contigs	95.18	0.65	2504570	188	23300	45.8	PRJEB20308	d__Bacteria	p__Bacteroidota	c__Bacteroidia	o__Bacteroidales	f__Bacteroidaceae	g__Bacteroides	s__	N/A
Elaine_p2__metabat2_high_PE.047.contigs	93.72	1.07	2478446	287	13107	45.8	PRJEB20308	d__Bacteria	p__Bacteroidota	c__Bacteroidia	o__Bacteroidales	f__Bacteroidaceae	g__Bacteroides	s__	N/A
Escalade_p1__maxbin2_low_prob.002.contigs	64.9	3.96	2418476	227	23637	44	PRJEB20308	d__Bacteria	p__Bacteroidota	c__Bacteroidia	o__Bacteroidales	f__Bacteroidaceae	g__Bacteroides	s__	N/A
Escalade_p1__metabat2_low_PE.008.contigs	95.35	0.42	2613854	148	27776	45.5	PRJEB20308	d__Bacteria	p__Bacteroidota	c__Bacteroidia	o__Bacteroidales	f__Bacteroidaceae	g__Bacteroides	s__	N/A
Escalade_p1__metabat2_low_PE.015.contigs	96.02	0.05	2475305	80	50585	44	PRJEB20308	d__Bacteria	p__Bacteroidota	c__Bacteroidia	o__Bacteroidales	f__Bacteroidaceae	g__Bacteroides	s__	N/A
Escalade_p2__maxbin2_low_prob.034.contigs	58.73	0.2	1273808	68	32476	46	PRJEB20308	d__Bacteria	p__Bacteroidota	c__Bacteroidia	o__Bacteroidales	f__Bacteroidaceae	g__Bacteroides	s__	N/A
Escalade_p2__metabat2_high_PE.010.contigs	95.07	0.12	2493543	155	27166	45.6	PRJEB20308	d__Bacteria	p__Bacteroidota	c__Bacteroidia	o__Bacteroidales	f__Bacteroidaceae	g__Bacteroides	s__	N/A
Faulkner_p2__metabat2_high_PE.017.contigs	96.76	0	2543942	168	27699	46.8	PRJEB20308	d__Bacteria	p__Bacteroidota	c__Bacteroidia	o__Bacteroidales	f__Bacteroidaceae	g__Bacteroides	s__	N/A
Faulkner_p2__metabat2_high_PE.042.contigs	94.02	0.4	2577894	215	18554	45.4	PRJEB20308	d__Bacteria	p__Bacteroidota	c__Bacteroidia	o__Bacteroidales	f__Bacteroidaceae	g__Bacteroides	s__	N/A
Flurry_p1__maxbin2_low_prob.014.contigs	94.32	0.84	2431547	231	20663	44.1	PRJEB20308	d__Bacteria	p__Bacteroidota	c__Bacteroidia	o__Bacteroidales	f__Bacteroidaceae	g__Bacteroides	s__	N/A
Flurry_p1__maxbin2_low_prob.020.contigs	63.26	1.82	1777380	160	28621	45.4	PRJEB20308	d__Bacteria	p__Bacteroidota	c__Bacteroidia	o__Bacteroidales	f__Bacteroidaceae	g__Bacteroides	s__	N/A
Flurry_p1__metabat2_high_PE.011.contigs	91.93	0.84	2466802	237	16559	45.6	PRJEB20308	d__Bacteria	p__Bacteroidota	c__Bacteroidia	o__Bacteroidales	f__Bacteroidaceae	g__Bacteroides	s__	N/A
Flurry_p2__maxbin2_low_prob.011.contigs	67.83	1.43	1750250	145	29949	45.7	PRJEB20308	d__Bacteria	p__Bacteroidota	c__Bacteroidia	o__Bacteroidales	f__Bacteroidaceae	g__Bacteroides	s__	N/A
Flurry_p2__metabat2_high_PE.025.contigs	95.67	0.37	2332903	125	36709	44.2	PRJEB20308	d__Bacteria	p__Bacteroidota	c__Bacteroidia	o__Bacteroidales	f__Bacteroidaceae	g__Bacteroides	s__	N/A
Flurry_p2__metabat2_high_PE.036.contigs	86.43	0.02	2238623	139	28280	45	PRJEB20308	d__Bacteria	p__Bacteroidota	c__Bacteroidia	o__Bacteroidales	f__Bacteroidaceae	g__Bacteroides	s__	N/A
Freddie_p2__maxbin2_low_prob.021.contigs	82.81	3.75	2474659	501	6189	44.5	PRJEB20308	d__Bacteria	p__Bacteroidota	c__Bacteroidia	o__Bacteroidales	f__Bacteroidaceae	g__Bacteroides	s__	N/A
Freddie_p2__maxbin2_low_prob.037.contigs	85.41	1.51	2300132	204	22633	46.6	PRJEB20308	d__Bacteria	p__Bacteroidota	c__Bacteroidia	o__Bacteroidales	f__Bacteroidaceae	g__Bacteroides	s__	N/A
Freddie_p2__metabat2_low_PE.011.contigs	80.83	0.78	2099650	381	6869	45.6	PRJEB20308	d__Bacteria	p__Bacteroidota	c__Bacteroidia	o__Bacteroidales	f__Bacteroidaceae	g__Bacteroides	s__	N/A
Garnier_p1__metabat2_high_PE.014.contigs	95.17	0.37	2376607	152	31192	44.2	PRJEB20308	d__Bacteria	p__Bacteroidota	c__Bacteroidia	o__Bacteroidales	f__Bacteroidaceae	g__Bacteroides	s__	N/A
Garnier_p1__metabat2_high_PE.017.contigs	94.51	0.02	2520135	162	25133	46.7	PRJEB20308	d__Bacteria	p__Bacteroidota	c__Bacteroidia	o__Bacteroidales	f__Bacteroidaceae	g__Bacteroides	s__	N/A
Garnier_p2__maxbin2_low_prob.012.contigs	95.47	1.86	3041326	313	18741	45.9	PRJEB20308	d__Bacteria	p__Bacteroidota	c__Bacteroidia	o__Bacteroidales	f__Bacteroidaceae	g__Bacteroides	s__	N/A
Garnier_p2__metabat2_low_PE.024.contigs	94.15	0.39	2587156	225	20974	45.3	PRJEB20308	d__Bacteria	p__Bacteroidota	c__Bacteroidia	o__Bacteroidales	f__Bacteroidaceae	g__Bacteroides	s__	N/A
Garth_p1__metabat2_low_PE.032.contigs	79.15	0.26	1911447	110	30609	45.7	PRJEB20308	d__Bacteria	p__Bacteroidota	c__Bacteroidia	o__Bacteroidales	f__Bacteroidaceae	g__Bacteroides	s__	N/A
Garth_p2__metabat2_high_PE.028.contigs	91.83	1.36	2466008	295	12505	45.6	PRJEB20308	d__Bacteria	p__Bacteroidota	c__Bacteroidia	o__Bacteroidales	f__Bacteroidaceae	g__Bacteroides	s__	N/A
Gatling_p1__metabat2_high_PE.017.contigs	95.87	0.37	2526882	180	22147	45.7	PRJEB20308	d__Bacteria	p__Bacteroidota	c__Bacteroidia	o__Bacteroidales	f__Bacteroidaceae	g__Bacteroides	s__	N/A
George_p1__maxbin2_high_prob.010.contigs	72.84	0.58	1852658	204	17607	45.7	PRJEB20308	d__Bacteria	p__Bacteroidota	c__Bacteroidia	o__Bacteroidales	f__Bacteroidaceae	g__Bacteroides	s__	N/A
George_p1__metabat2_low_PE.033.contigs	80.5	1.17	2118312	362	7087	45.5	PRJEB20308	d__Bacteria	p__Bacteroidota	c__Bacteroidia	o__Bacteroidales	f__Bacteroidaceae	g__Bacteroides	s__	N/A
George_p2__metabat2_high_PE.035.contigs	95.59	1.13	2559381	207	18823	45.6	PRJEB20308	d__Bacteria	p__Bacteroidota	c__Bacteroidia	o__Bacteroidales	f__Bacteroidaceae	g__Bacteroides	s__	N/A
Glacier_p1__maxbin2_high_prob.002.contigs	81.77	1.75	2258509	222	24972	45.9	PRJEB20308	d__Bacteria	p__Bacteroidota	c__Bacteroidia	o__Bacteroidales	f__Bacteroidaceae	g__Bacteroides	s__	N/A
Glacier_p1__metabat2_low_PE.032.contigs	89.49	0.7	2420610	245	14755	45.5	PRJEB20308	d__Bacteria	p__Bacteroidota	c__Bacteroidia	o__Bacteroidales	f__Bacteroidaceae	g__Bacteroides	s__	N/A
Glacier_p2__maxbin2_low_prob.019.contigs	96.54	0.76	2738077	205	26060	45.6	PRJEB20308	d__Bacteria	p__Bacteroidota	c__Bacteroidia	o__Bacteroidales	f__Bacteroidaceae	g__Bacteroides	s__	N/A
Gold_p1__metabat2_high_PE.003.contigs	87.11	0.5	2078096	324	8773	44.3	PRJEB20308	d__Bacteria	p__Bacteroidota	c__Bacteroidia	o__Bacteroidales	f__Bacteroidaceae	g__Bacteroides	s__	N/A
Gold_p2__maxbin2_high_prob.009.contigs	78.05	1.18	2517177	264	19040	44.8	PRJEB20308	d__Bacteria	p__Bacteroidota	c__Bacteroidia	o__Bacteroidales	f__Bacteroidaceae	g__Bacteroides	s__	N/A
Gold_p2__metabat2_high_PE.014.contigs	93.13	0.19	2479201	205	19191	45.6	PRJEB20308	d__Bacteria	p__Bacteroidota	c__Bacteroidia	o__Bacteroidales	f__Bacteroidaceae	g__Bacteroides	s__	N/A
HHCFC02800__maxbin2_low_prob.017.contigs	95.18	0.12	3396853	396	13186	48.2	PRJNA417359	d__Bacteria	p__Bacteroidota	c__Bacteroidia	o__Bacteroidales	f__Bacteroidaceae	g__Bacteroides	s__Bacteroides uniformis	98.78
Jeb_p2__metabat2_high_PE.023.contigs	88.92	0.96	2391375	349	10195	45.7	PRJEB20308	d__Bacteria	p__Bacteroidota	c__Bacteroidia	o__Bacteroidales	f__Bacteroidaceae	g__Bacteroides	s__	N/A
Jenna_p1__metabat2_low_PE.018.contigs	92.93	0.54	2428964	216	17293	45.7	PRJEB20308	d__Bacteria	p__Bacteroidota	c__Bacteroidia	o__Bacteroidales	f__Bacteroidaceae	g__Bacteroides	s__	N/A
Jenna_p1__metabat2_low_PE.031.contigs	94.02	0.91	2225813	201	20306	44.1	PRJEB20308	d__Bacteria	p__Bacteroidota	c__Bacteroidia	o__Bacteroidales	f__Bacteroidaceae	g__Bacteroides	s__	N/A
Juniper_p1__metabat2_high_PE.016.contigs	92.41	1.15	2440979	243	15441	45.7	PRJEB20308	d__Bacteria	p__Bacteroidota	c__Bacteroidia	o__Bacteroidales	f__Bacteroidaceae	g__Bacteroides	s__	N/A
Juniper_p1__metabat2_low_PE.001.contigs	92.32	0.84	2326929	247	14596	47	PRJEB20308	d__Bacteria	p__Bacteroidota	c__Bacteroidia	o__Bacteroidales	f__Bacteroidaceae	g__Bacteroides	s__	N/A
Juniper_p2__maxbin2_low_prob.012.contigs	87.46	0.99	2875387	289	20276	45.3	PRJEB20308	d__Bacteria	p__Bacteroidota	c__Bacteroidia	o__Bacteroidales	f__Bacteroidaceae	g__Bacteroides	s__	N/A
Juniper_p2__metabat2_high_PE.009.contigs	95.11	0.38	2558105	181	25115	45.7	PRJEB20308	d__Bacteria	p__Bacteroidota	c__Bacteroidia	o__Bacteroidales	f__Bacteroidaceae	g__Bacteroides	s__	N/A
Kenny_p2__metabat2_high_PE.004.contigs	97.52	0	2526888	173	26100	46.9	PRJEB20308	d__Bacteria	p__Bacteroidota	c__Bacteroidia	o__Bacteroidales	f__Bacteroidaceae	g__Bacteroides	s__	N/A
Kenny_p2__metabat2_high_PE.033.contigs	94.28	0.12	2264003	183	19216	44.4	PRJEB20308	d__Bacteria	p__Bacteroidota	c__Bacteroidia	o__Bacteroidales	f__Bacteroidaceae	g__Bacteroides	s__	N/A
Kenny_p2__metabat2_high_PE.041.contigs	95.9	0.39	2531021	173	27222	45.6	PRJEB20308	d__Bacteria	p__Bacteroidota	c__Bacteroidia	o__Bacteroidales	f__Bacteroidaceae	g__Bacteroides	s__	N/A
LBJMC04200__metabat2_low_PE.042.contigs	93.94	0.87	3194946	313	14119	47.8	PRJNA417359	d__Bacteria	p__Bacteroidota	c__Bacteroidia	o__Bacteroidales	f__Bacteroidaceae	g__Bacteroides	s__Bacteroides uniformis	98.94
LBJMC04202__maxbin2_low_prob.039.contigs	97.1	1.24	3521189	147	41266	47.7	PRJNA417359	d__Bacteria	p__Bacteroidota	c__Bacteroidia	o__Bacteroidales	f__Bacteroidaceae	g__Bacteroides	s__Bacteroides uniformis	98.91
LinusII_BA0109CM-p1__metabat2_high_PE.029.contigs	91.15	0.98	2395139	232	15463	45.5	PRJEB20308	d__Bacteria	p__Bacteroidota	c__Bacteroidia	o__Bacteroidales	f__Bacteroidaceae	g__Bacteroides	s__	N/A
LinusII_BA0109CM-p1__metabat2_high_PE.035.contigs	96.62	0.12	2389134	103	39859	44.2	PRJEB20308	d__Bacteria	p__Bacteroidota	c__Bacteroidia	o__Bacteroidales	f__Bacteroidaceae	g__Bacteroides	s__	N/A
Mack_p1__metabat2_high_PE.038.contigs	97.89	0.2	2623716	174	28063	46.7	PRJEB20308	d__Bacteria	p__Bacteroidota	c__Bacteroidia	o__Bacteroidales	f__Bacteroidaceae	g__Bacteroides	s__	N/A
Mack_p2__metabat2_high_PE.009.contigs	94.84	0.19	2636534	157	27985	45.5	PRJEB20308	d__Bacteria	p__Bacteroidota	c__Bacteroidia	o__Bacteroidales	f__Bacteroidaceae	g__Bacteroides	s__	N/A
Magnolia_p2__maxbin2_low_prob.001.contigs	77.86	0.39	2052789	170	22820	46.2	PRJEB20308	d__Bacteria	p__Bacteroidota	c__Bacteroidia	o__Bacteroidales	f__Bacteroidaceae	g__Bacteroides	s__	N/A
Magnolia_p2__metabat2_high_PE.022.contigs	95.33	0.19	2634780	176	26985	45.5	PRJEB20308	d__Bacteria	p__Bacteroidota	c__Bacteroidia	o__Bacteroidales	f__Bacteroidaceae	g__Bacteroides	s__	N/A
MJGMD1__maxbin2_high_prob.004.contigs	98.2	3.7	5544799	445	27938	43.7	PRJNA476660	d__Bacteria	p__Bacteroidota	c__Bacteroidia	o__Bacteroidales	f__Bacteroidaceae	g__Bacteroides	s__Bacteroides thetaiotaomicron	98.69
MJGMH1__maxbin2_low_prob.012.contigs	70.08	2.37	3982617	495	15319	43.2	PRJNA476660	d__Bacteria	p__Bacteroidota	c__Bacteroidia	o__Bacteroidales	f__Bacteroidaceae	g__Bacteroides	s__Bacteroides fragilis	99.24
MJGMH1__metabat2_high_PE.019.contigs	96.36	1.49	3889211	205	28583	45.6	PRJNA476660	d__Bacteria	p__Bacteroidota	c__Bacteroidia	o__Bacteroidales	f__Bacteroidaceae	g__Bacteroides	s__Bacteroides fluxus	99.26
MJGMH2__maxbin2_low_prob.021.contigs	99.26	0.73	5040563	211	65280	43.7	PRJNA476660	d__Bacteria	p__Bacteroidota	c__Bacteroidia	o__Bacteroidales	f__Bacteroidaceae	g__Bacteroides	s__Bacteroides fragilis	99.36
Monroe_p1__maxbin2_low_prob.007.contigs	72.68	1.69	2314802	280	18298	45	PRJEB20308	d__Bacteria	p__Bacteroidota	c__Bacteroidia	o__Bacteroidales	f__Bacteroidaceae	g__Bacteroides	s__	N/A
Mummy_p2__metabat2_low_PE.043.contigs	95.96	1.3	2554526	175	21159	45.6	PRJEB20308	d__Bacteria	p__Bacteroidota	c__Bacteroidia	o__Bacteroidales	f__Bacteroidaceae	g__Bacteroides	s__	N/A
Mya_p2__maxbin2_low_prob.006.contigs	50.11	1.86	1519274	162	22310	45	PRJEB20308	d__Bacteria	p__Bacteroidota	c__Bacteroidia	o__Bacteroidales	f__Bacteroidaceae	g__Bacteroides	s__	N/A
Mya_p2__metabat2_high_PE.003.contigs	95.34	0.39	2705879	143	32681	45.3	PRJEB20308	d__Bacteria	p__Bacteroidota	c__Bacteroidia	o__Bacteroidales	f__Bacteroidaceae	g__Bacteroides	s__	N/A
NBJMC04201__metabat2_low_PE.012.contigs	98.45	0.12	3969629	85	72587	47	PRJNA417359	d__Bacteria	p__Bacteroidota	c__Bacteroidia	o__Bacteroidales	f__Bacteroidaceae	g__Bacteroides	s__Bacteroides uniformis	97.79
Oklahoma_p1__maxbin2_low_prob.017.contigs	77.75	2.9	2546252	209	23998	44.9	PRJEB20308	d__Bacteria	p__Bacteroidota	c__Bacteroidia	o__Bacteroidales	f__Bacteroidaceae	g__Bacteroides	s__	N/A
Oklahoma_p2__metabat2_high_PE.036.contigs	96.38	0.09	2480076	147	27078	46.9	PRJEB20308	d__Bacteria	p__Bacteroidota	c__Bacteroidia	o__Bacteroidales	f__Bacteroidaceae	g__Bacteroides	s__	N/A
Peterbilt_p1__metabat2_high_PE.029.contigs	96.77	0.19	2593663	170	25815	46.8	PRJEB20308	d__Bacteria	p__Bacteroidota	c__Bacteroidia	o__Bacteroidales	f__Bacteroidaceae	g__Bacteroides	s__	N/A
Peterbilt_p2__metabat2_high_PE.032.contigs	85.75	0.67	2279350	397	7659	45.6	PRJEB20308	d__Bacteria	p__Bacteroidota	c__Bacteroidia	o__Bacteroidales	f__Bacteroidaceae	g__Bacteroides	s__	N/A
Pinky_p2__maxbin2_low_prob.011.contigs	66	2.36	1849428	176	29371	45.3	PRJEB20308	d__Bacteria	p__Bacteroidota	c__Bacteroidia	o__Bacteroidales	f__Bacteroidaceae	g__Bacteroides	s__	N/A
Pinky_p2__metabat2_high_PE.028.contigs	94.83	1.13	2500584	176	22209	45.7	PRJEB20308	d__Bacteria	p__Bacteroidota	c__Bacteroidia	o__Bacteroidales	f__Bacteroidaceae	g__Bacteroides	s__	N/A
Rahab_p1__maxbin2_low_prob.040.contigs	80.03	2.63	2241323	321	11820	45.9	PRJEB20308	d__Bacteria	p__Bacteroidota	c__Bacteroidia	o__Bacteroidales	f__Bacteroidaceae	g__Bacteroides	s__	N/A
Reba_p2__maxbin2_low_prob.012.contigs	70.67	0.58	1689682	98	32211	46.3	PRJEB20308	d__Bacteria	p__Bacteroidota	c__Bacteroidia	o__Bacteroidales	f__Bacteroidaceae	g__Bacteroides	s__	N/A
Reba_p2__metabat2_high_PE.013.contigs	95.86	1.51	2535481	185	20091	45.7	PRJEB20308	d__Bacteria	p__Bacteroidota	c__Bacteroidia	o__Bacteroidales	f__Bacteroidaceae	g__Bacteroides	s__	N/A
Red_p1__metabat2_high_PE.017.contigs	85.16	0.37	2215669	187	23624	46.3	PRJEB20308	d__Bacteria	p__Bacteroidota	c__Bacteroidia	o__Bacteroidales	f__Bacteroidaceae	g__Bacteroides	s__	N/A
Red_p2__metabat2_high_PE.033.contigs	95.18	1.05	2367614	169	23705	44.3	PRJEB20308	d__Bacteria	p__Bacteroidota	c__Bacteroidia	o__Bacteroidales	f__Bacteroidaceae	g__Bacteroides	s__	N/A
Reeses_p1__maxbin2_high_prob.010.contigs	53.85	0.15	1422419	158	14570	45.4	PRJEB20308	d__Bacteria	p__Bacteroidota	c__Bacteroidia	o__Bacteroidales	f__Bacteroidaceae	g__Bacteroides	s__	N/A
Reeses_p1__metabat2_low_PE.008.contigs	95.78	0.21	2557375	155	26419	45.6	PRJEB20308	d__Bacteria	p__Bacteroidota	c__Bacteroidia	o__Bacteroidales	f__Bacteroidaceae	g__Bacteroides	s__	N/A
Reeses_p2__metabat2_low_PE.030.contigs	95.6	0.37	2577679	141	31028	45.7	PRJEB20308	d__Bacteria	p__Bacteroidota	c__Bacteroidia	o__Bacteroidales	f__Bacteroidaceae	g__Bacteroides	s__	N/A
SAMEA103957795__metabat2_low_PE.009.contigs	87.15	1.57	2392050	287	12530	45.6	PRJEB20308	d__Bacteria	p__Bacteroidota	c__Bacteroidia	o__Bacteroidales	f__Bacteroidaceae	g__Bacteroides	s__	N/A
SAMEA103957796__metabat2_high_PE.024.contigs	69.02	0	1571979	61	46753	45.8	PRJEB20308	d__Bacteria	p__Bacteroidota	c__Bacteroidia	o__Bacteroidales	f__Bacteroidaceae	g__Bacteroides	s__	N/A
SAMEA3387463__metabat2_low_PE.018.contigs	92.29	1.78	2911901	589	6010	46.8	PRJEB9357	d__Bacteria	p__Bacteroidota	c__Bacteroidia	o__Bacteroidales	f__Bacteroidaceae	g__Bacteroides	s__Bacteroides stercoris	98.26
SAMEA3387464__metabat2_high_PE.048.contigs	97.39	0	3160087	285	18365	46.8	PRJEB9357	d__Bacteria	p__Bacteroidota	c__Bacteroidia	o__Bacteroidales	f__Bacteroidaceae	g__Bacteroides	s__Bacteroides stercoris	98.22
SAMEA3387468__maxbin2_high_prob.003.contigs	94.75	3.39	3631413	581	9226	46.1	PRJEB9357	d__Bacteria	p__Bacteroidota	c__Bacteroidia	o__Bacteroidales	f__Bacteroidaceae	g__Bacteroides	s__Bacteroides stercoris	98.14
SAMEA3387475__metabat2_low_PE.041.contigs	81.3	3.37	2678490	689	4524	46.3	PRJEB9357	d__Bacteria	p__Bacteroidota	c__Bacteroidia	o__Bacteroidales	f__Bacteroidaceae	g__Bacteroides	s__Bacteroides stercoris	98.41
SAMEA3387494__maxbin2_low_prob.024.contigs	91.18	1.95	3014118	603	6575	46.3	PRJEB9357	d__Bacteria	p__Bacteroidota	c__Bacteroidia	o__Bacteroidales	f__Bacteroidaceae	g__Bacteroides	s__Bacteroides stercoris	98.55
SAMEA3387496__maxbin2_low_prob.030.contigs	97.97	2.24	3359958	369	13023	46.4	PRJEB9357	d__Bacteria	p__Bacteroidota	c__Bacteroidia	o__Bacteroidales	f__Bacteroidaceae	g__Bacteroides	s__Bacteroides stercoris	98.26
SAMEA3387502__maxbin2_low_prob.012.contigs	74.94	1.7	2698097	830	3548	47.5	PRJEB9357	d__Bacteria	p__Bacteroidota	c__Bacteroidia	o__Bacteroidales	f__Bacteroidaceae	g__Bacteroides	s__Bacteroides stercoris	98.47
SAMEA3387503__maxbin2_low_prob.007.contigs	91.91	2.73	3032992	379	11477	46.6	PRJEB9357	d__Bacteria	p__Bacteroidota	c__Bacteroidia	o__Bacteroidales	f__Bacteroidaceae	g__Bacteroides	s__Bacteroides stercoris	98.31
SAMEA3387505__metabat2_high_PE.021.contigs	91.25	1.56	3004472	468	8917	46.4	PRJEB9357	d__Bacteria	p__Bacteroidota	c__Bacteroidia	o__Bacteroidales	f__Bacteroidaceae	g__Bacteroides	s__Bacteroides stercoris	98.3
SAMEA3387509__maxbin2_high_prob.012.contigs	92.74	2.97	3389689	653	6855	46.1	PRJEB9357	d__Bacteria	p__Bacteroidota	c__Bacteroidia	o__Bacteroidales	f__Bacteroidaceae	g__Bacteroides	s__Bacteroides stercoris	98.47
SAMEA3387519__metabat2_low_PE.014.contigs	93.15	2.99	3114668	457	8778	46.4	PRJEB9357	d__Bacteria	p__Bacteroidota	c__Bacteroidia	o__Bacteroidales	f__Bacteroidaceae	g__Bacteroides	s__Bacteroides stercoris	98.16
SAMEA3663248__metabat2_low_PE.023.contigs	92.35	1.93	3021497	391	10758	51.9	PRJEB11755	d__Bacteria	p__Bacteroidota	c__Bacteroidia	o__Bacteroidales	f__Bacteroidaceae	g__Bacteroides	s__	N/A
SAMEA3663297__metabat2_low_PE.003.contigs	93.14	1.63	3055021	357	11943	52	PRJEB11755	d__Bacteria	p__Bacteroidota	c__Bacteroidia	o__Bacteroidales	f__Bacteroidaceae	g__Bacteroides	s__	N/A
Scooby_p2__metabat2_high_PE.030.contigs	97.01	0.45	2572997	186	22300	46.8	PRJEB20308	d__Bacteria	p__Bacteroidota	c__Bacteroidia	o__Bacteroidales	f__Bacteroidaceae	g__Bacteroides	s__	N/A
Shorty_p1__maxbin2_high_prob.005.contigs	89.95	0.74	2469375	373	9742	45.5	PRJEB20308	d__Bacteria	p__Bacteroidota	c__Bacteroidia	o__Bacteroidales	f__Bacteroidaceae	g__Bacteroides	s__	N/A
Shorty_p1__metabat2_high_PE.031.contigs	95.68	0.45	2581776	192	21165	46.7	PRJEB20308	d__Bacteria	p__Bacteroidota	c__Bacteroidia	o__Bacteroidales	f__Bacteroidaceae	g__Bacteroides	s__	N/A
Snoopy_p1__metabat2_high_PE.012.contigs	91.77	0	2329799	247	14091	46.8	PRJEB20308	d__Bacteria	p__Bacteroidota	c__Bacteroidia	o__Bacteroidales	f__Bacteroidaceae	g__Bacteroides	s__	N/A
Snoopy_p2__maxbin2_high_prob.023.contigs	78.49	4.99	2380549	219	25216	45.1	PRJEB20308	d__Bacteria	p__Bacteroidota	c__Bacteroidia	o__Bacteroidales	f__Bacteroidaceae	g__Bacteroides	s__	N/A
Stewie_p2__metabat2_low_PE.004.contigs	89.92	2.42	2363633	335	10352	45.6	PRJEB20308	d__Bacteria	p__Bacteroidota	c__Bacteroidia	o__Bacteroidales	f__Bacteroidaceae	g__Bacteroides	s__	N/A
Strait_p1__metabat2_high_PE.013.contigs	85.72	0.69	2072046	364	8323	44	PRJEB20308	d__Bacteria	p__Bacteroidota	c__Bacteroidia	o__Bacteroidales	f__Bacteroidaceae	g__Bacteroides	s__	N/A
Strawberry_p1__maxbin2_high_prob.008.contigs	94.04	2.52	2853589	372	15245	45.4	PRJEB20308	d__Bacteria	p__Bacteroidota	c__Bacteroidia	o__Bacteroidales	f__Bacteroidaceae	g__Bacteroides	s__	N/A
Strawberry_p1__metabat2_high_PE.028.contigs	96.68	1.16	2491359	192	22449	46.9	PRJEB20308	d__Bacteria	p__Bacteroidota	c__Bacteroidia	o__Bacteroidales	f__Bacteroidaceae	g__Bacteroides	s__	N/A
Strawberry_p1__metabat2_low_PE.003.contigs	89.27	0.74	2161438	267	11421	44.3	PRJEB20308	d__Bacteria	p__Bacteroidota	c__Bacteroidia	o__Bacteroidales	f__Bacteroidaceae	g__Bacteroides	s__	N/A
Susan_p2__maxbin2_low_prob.007.contigs	89.38	3.35	2877103	277	24276	45.6	PRJEB20308	d__Bacteria	p__Bacteroidota	c__Bacteroidia	o__Bacteroidales	f__Bacteroidaceae	g__Bacteroides	s__	N/A
Susan_p2__maxbin2_low_prob.029.contigs	95.73	0.39	2661872	222	22961	45.6	PRJEB20308	d__Bacteria	p__Bacteroidota	c__Bacteroidia	o__Bacteroidales	f__Bacteroidaceae	g__Bacteroides	s__	N/A
Tephra_p1__maxbin2_high_prob.023.contigs	86.69	1.24	2420543	522	5880	44	PRJEB20308	d__Bacteria	p__Bacteroidota	c__Bacteroidia	o__Bacteroidales	f__Bacteroidaceae	g__Bacteroides	s__	N/A
Tephra_p1__metabat2_high_PE.005.contigs	89.18	1.86	2393029	302	11871	45.7	PRJEB20308	d__Bacteria	p__Bacteroidota	c__Bacteroidia	o__Bacteroidales	f__Bacteroidaceae	g__Bacteroides	s__	N/A
Tephra_p2__maxbin2_low_prob.024.contigs	79.36	2	2223850	506	5256	46.3	PRJEB20308	d__Bacteria	p__Bacteroidota	c__Bacteroidia	o__Bacteroidales	f__Bacteroidaceae	g__Bacteroides	s__	N/A
Tephra_p2__metabat2_high_PE.011.contigs	91.72	0.93	2463571	231	16683	45.7	PRJEB20308	d__Bacteria	p__Bacteroidota	c__Bacteroidia	o__Bacteroidales	f__Bacteroidaceae	g__Bacteroides	s__	N/A
Tibetan_p1__metabat2_high_PE.015.contigs	96.71	0.19	2460736	158	27612	47	PRJEB20308	d__Bacteria	p__Bacteroidota	c__Bacteroidia	o__Bacteroidales	f__Bacteroidaceae	g__Bacteroides	s__	N/A
Tibetan_p1__metabat2_high_PE.018.contigs	92.17	1.3	2234163	179	17948	44.3	PRJEB20308	d__Bacteria	p__Bacteroidota	c__Bacteroidia	o__Bacteroidales	f__Bacteroidaceae	g__Bacteroides	s__	N/A
Tibetan_p2__metabat2_low_PE.003.contigs	93.31	1.07	2487604	221	17523	45.7	PRJEB20308	d__Bacteria	p__Bacteroidota	c__Bacteroidia	o__Bacteroidales	f__Bacteroidaceae	g__Bacteroides	s__	N/A
Trix_p2__metabat2_high_PE.038.contigs	94.05	0.37	2455478	230	15782	45.7	PRJEB20308	d__Bacteria	p__Bacteroidota	c__Bacteroidia	o__Bacteroidales	f__Bacteroidaceae	g__Bacteroides	s__	N/A
UncleJesse_p2__maxbin2_low_prob.035.contigs	79.53	1.65	2280836	199	26203	46	PRJEB20308	d__Bacteria	p__Bacteroidota	c__Bacteroidia	o__Bacteroidales	f__Bacteroidaceae	g__Bacteroides	s__	N/A
UncleJesse_p2__metabat2_low_PE.015.contigs	94.17	0.56	2420815	198	20653	45.7	PRJEB20308	d__Bacteria	p__Bacteroidota	c__Bacteroidia	o__Bacteroidales	f__Bacteroidaceae	g__Bacteroides	s__	N/A
Virginia_p1__metabat2_high_PE.023.contigs	93.52	0.17	2329510	235	15973	46.8	PRJEB20308	d__Bacteria	p__Bacteroidota	c__Bacteroidia	o__Bacteroidales	f__Bacteroidaceae	g__Bacteroides	s__	N/A
X200_Human__metabat2_high_PE.002.contigs	76.86	0.68	2835787	573	5770	47.3	multi-species	d__Bacteria	p__Bacteroidota	c__Bacteroidia	o__Bacteroidales	f__Bacteroidaceae	g__Bacteroides	s__Bacteroides uniformis	98.47
X301_European_Hare__metabat2_high_PE.019.contigs	86.34	1.55	3025434	476	8055	47.5	multi-species	d__Bacteria	p__Bacteroidota	c__Bacteroidia	o__Bacteroidales	f__Bacteroidaceae	g__Bacteroides	s__Bacteroides uniformis	98.7
X354_Hoffmanns_Two_toed_Sloth__maxbin2_low_prob.003.contigs	60.12	0.68	2627089	701	3840	46.7	multi-species	d__Bacteria	p__Bacteroidota	c__Bacteroidia	o__Bacteroidales	f__Bacteroidaceae	g__Bacteroides	s__Bacteroides uniformis	97.67
X355_Hoffmanns_Two_toed_Sloth__maxbin2_low_prob.001.contigs	98.34	3.72	4322234	142	70419	46.6	multi-species	d__Bacteria	p__Bacteroidota	c__Bacteroidia	o__Bacteroidales	f__Bacteroidaceae	g__Bacteroides	s__Bacteroides uniformis	98.16
X363_Desmarests_Spiny_Pocket_Mouse__maxbin2_low_prob.008.contigs	58.22	1.44	1771974	475	3915	48.4	multi-species	d__Bacteria	p__Bacteroidota	c__Bacteroidia	o__Bacteroidales	f__Bacteroidaceae	g__Bacteroides	s__Bacteroides rodentium	98.52
artificially_reared_1__metabat2_low_PE.001.contigs	87.24	4.15	2455242	391	8651	46	PRJNA316560-PRJNA316570	d__Bacteria	p__Bacteroidota	c__Bacteroidia	o__Bacteroidales	f__Bacteroidaceae	g__Bacteroides_A	s__Bacteroides_A plebeius_A	95.98
artificially_reared_1__metabat2_low_PE.002.contigs	92.92	3	3388189	289	22403	39.1	PRJNA316560-PRJNA316570	d__Bacteria	p__Bacteroidota	c__Bacteroidia	o__Bacteroidales	f__Bacteroidaceae	g__Bacteroides_A	s__	N/A
artificially_reared_2__metabat2_high_PE.035.contigs	97.45	0.62	3857403	149	45601	37.7	PRJNA316560-PRJNA316570	d__Bacteria	p__Bacteroidota	c__Bacteroidia	o__Bacteroidales	f__Bacteroidaceae	g__Bacteroides_A	s__	N/A
Ash_p1__metabat2_low_PE.021.contigs	90.96	0.34	2313317	267	12461	43.2	PRJEB20308	d__Bacteria	p__Bacteroidota	c__Bacteroidia	o__Bacteroidales	f__Bacteroidaceae	g__Bacteroides_A	s__	N/A
Ash_p2__maxbin2_low_prob.007.contigs	59.98	0.39	1703387	161	19800	42.8	PRJEB20308	d__Bacteria	p__Bacteroidota	c__Bacteroidia	o__Bacteroidales	f__Bacteroidaceae	g__Bacteroides_A	s__	N/A
Avalanche_p1__metabat2_low_PE.035.contigs	95.51	0.09	2369278	169	20333	43.2	PRJEB20308	d__Bacteria	p__Bacteroidota	c__Bacteroidia	o__Bacteroidales	f__Bacteroidaceae	g__Bacteroides_A	s__	N/A
Briea_p1__metabat2_low_PE.008.contigs	95.91	0.81	2397032	153	26638	43.3	PRJEB20308	d__Bacteria	p__Bacteroidota	c__Bacteroidia	o__Bacteroidales	f__Bacteroidaceae	g__Bacteroides_A	s__	N/A
Cam_p1__maxbin2_low_prob.022.contigs	94.94	0.22	2857484	150	39350	42.9	PRJEB20308	d__Bacteria	p__Bacteroidota	c__Bacteroidia	o__Bacteroidales	f__Bacteroidaceae	g__Bacteroides_A	s__	N/A
Carbon_p1__maxbin2_low_prob.004.contigs	98.74	0.68	2723899	257	21577	43.2	PRJEB20308	d__Bacteria	p__Bacteroidota	c__Bacteroidia	o__Bacteroidales	f__Bacteroidaceae	g__Bacteroides_A	s__	N/A
Charlie_p1__maxbin2_low_prob.002.contigs	77.39	1.71	2143645	300	10912	43.1	PRJEB20308	d__Bacteria	p__Bacteroidota	c__Bacteroidia	o__Bacteroidales	f__Bacteroidaceae	g__Bacteroides_A	s__	N/A
Charlie_p2__maxbin2_low_prob.005.contigs	50.76	0.37	1507718	172	15191	42.9	PRJEB20308	d__Bacteria	p__Bacteroidota	c__Bacteroidia	o__Bacteroidales	f__Bacteroidaceae	g__Bacteroides_A	s__	N/A
Cinder_p1__maxbin2_low_prob.005.contigs	57.05	0.37	1660426	131	24066	43.3	PRJEB20308	d__Bacteria	p__Bacteroidota	c__Bacteroidia	o__Bacteroidales	f__Bacteroidaceae	g__Bacteroides_A	s__	N/A
Cinder_p2__maxbin2_low_prob.042.contigs	60.94	0.24	1851153	193	18606	43.6	PRJEB20308	d__Bacteria	p__Bacteroidota	c__Bacteroidia	o__Bacteroidales	f__Bacteroidaceae	g__Bacteroides_A	s__	N/A
Cobain_p2__maxbin2_low_prob.001.contigs	79.28	2.53	2213980	588	4316	43.7	PRJEB20308	d__Bacteria	p__Bacteroidota	c__Bacteroidia	o__Bacteroidales	f__Bacteroidaceae	g__Bacteroides_A	s__	N/A
Connie_p1__maxbin2_low_prob.039.contigs	75.67	0	2157433	198	21387	42.9	PRJEB20308	d__Bacteria	p__Bacteroidota	c__Bacteroidia	o__Bacteroidales	f__Bacteroidaceae	g__Bacteroides_A	s__	N/A
Connie_p2__maxbin2_low_prob.034.contigs	55.78	0.4	1569874	158	16711	43.3	PRJEB20308	d__Bacteria	p__Bacteroidota	c__Bacteroidia	o__Bacteroidales	f__Bacteroidaceae	g__Bacteroides_A	s__	N/A
DGYFI06203__metabat2_low_PE.020.contigs	84.48	0.84	2416844	444	7088	47.7	PRJNA417359	d__Bacteria	p__Bacteroidota	c__Bacteroidia	o__Bacteroidales	f__Bacteroidaceae	g__Bacteroides_A	s__Bacteroides_A barnesiae	98.65
Ed_p1__metabat2_low_PE.021.contigs	96.02	0	2402981	162	22154	43.3	PRJEB20308	d__Bacteria	p__Bacteroidota	c__Bacteroidia	o__Bacteroidales	f__Bacteroidaceae	g__Bacteroides_A	s__	N/A
Ed_p2__metabat2_high_PE.020.contigs	97.17	0	2444500	180	19841	43.2	PRJEB20308	d__Bacteria	p__Bacteroidota	c__Bacteroidia	o__Bacteroidales	f__Bacteroidaceae	g__Bacteroides_A	s__	N/A
Escalade_p1__maxbin2_low_prob.007.contigs	92.59	1.02	2548675	241	16284	43.2	PRJEB20308	d__Bacteria	p__Bacteroidota	c__Bacteroidia	o__Bacteroidales	f__Bacteroidaceae	g__Bacteroides_A	s__	N/A
Escalade_p2__metabat2_low_PE.019.contigs	96.82	0.37	2884302	75	48978	42.8	PRJEB20308	d__Bacteria	p__Bacteroidota	c__Bacteroidia	o__Bacteroidales	f__Bacteroidaceae	g__Bacteroides_A	s__	N/A
Flurry_p1__metabat2_high_PE.018.contigs	96.81	0.15	2555007	167	23999	43.3	PRJEB20308	d__Bacteria	p__Bacteroidota	c__Bacteroidia	o__Bacteroidales	f__Bacteroidaceae	g__Bacteroides_A	s__	N/A
Flurry_p2__metabat2_low_PE.027.contigs	94.15	0.37	2438891	182	20471	43.1	PRJEB20308	d__Bacteria	p__Bacteroidota	c__Bacteroidia	o__Bacteroidales	f__Bacteroidaceae	g__Bacteroides_A	s__	N/A
Freddie_p2__maxbin2_low_prob.002.contigs	86.5	2.05	2470654	359	10290	43.6	PRJEB20308	d__Bacteria	p__Bacteroidota	c__Bacteroidia	o__Bacteroidales	f__Bacteroidaceae	g__Bacteroides_A	s__	N/A
Garnier_p1__metabat2_high_PE.015.contigs	91.07	0.65	2456562	243	14709	43.3	PRJEB20308	d__Bacteria	p__Bacteroidota	c__Bacteroidia	o__Bacteroidales	f__Bacteroidaceae	g__Bacteroides_A	s__	N/A
Garnier_p2__maxbin2_low_prob.045.contigs	60.27	0	1771581	72	68191	43.1	PRJEB20308	d__Bacteria	p__Bacteroidota	c__Bacteroidia	o__Bacteroidales	f__Bacteroidaceae	g__Bacteroides_A	s__	N/A
Garth_p1__metabat2_high_PE.027.contigs	77.72	0.71	2064200	382	7437	42.8	PRJEB20308	d__Bacteria	p__Bacteroidota	c__Bacteroidia	o__Bacteroidales	f__Bacteroidaceae	g__Bacteroides_A	s__	N/A
Garth_p2__maxbin2_high_prob.004.contigs	95.73	0.9	2758930	211	31809	43.1	PRJEB20308	d__Bacteria	p__Bacteroidota	c__Bacteroidia	o__Bacteroidales	f__Bacteroidaceae	g__Bacteroides_A	s__	N/A
Garth_p2__metabat2_high_PE.035.contigs	95.52	0.75	3019546	106	45130	44.7	PRJEB20308	d__Bacteria	p__Bacteroidota	c__Bacteroidia	o__Bacteroidales	f__Bacteroidaceae	g__Bacteroides_A	s__Bacteroides_A plebeius	96.69
Gatling_p1__metabat2_high_PE.010.contigs	71.21	0	1811883	113	26291	43.1	PRJEB20308	d__Bacteria	p__Bacteroidota	c__Bacteroidia	o__Bacteroidales	f__Bacteroidaceae	g__Bacteroides_A	s__	N/A
George_p1__metabat2_high_PE.044.contigs	97.86	0.14	2438845	158	24236	43.2	PRJEB20308	d__Bacteria	p__Bacteroidota	c__Bacteroidia	o__Bacteroidales	f__Bacteroidaceae	g__Bacteroides_A	s__	N/A
George_p2__metabat2_high_PE.021.contigs	91.06	0.75	2582595	238	16485	41.4	PRJEB20308	d__Bacteria	p__Bacteroidota	c__Bacteroidia	o__Bacteroidales	f__Bacteroidaceae	g__Bacteroides_A	s__	N/A
Glacier_p1__metabat2_high_PE.021.contigs	95.88	0.37	2885253	63	65107	42.8	PRJEB20308	d__Bacteria	p__Bacteroidota	c__Bacteroidia	o__Bacteroidales	f__Bacteroidaceae	g__Bacteroides_A	s__	N/A
Glacier_p1__metabat2_high_PE.023.contigs	92.43	1	2594765	294	13686	41.4	PRJEB20308	d__Bacteria	p__Bacteroidota	c__Bacteroidia	o__Bacteroidales	f__Bacteroidaceae	g__Bacteroides_A	s__	N/A
Gold_p1__maxbin2_high_prob.002.contigs	55.16	1.12	1778089	190	16770	42.9	PRJEB20308	d__Bacteria	p__Bacteroidota	c__Bacteroidia	o__Bacteroidales	f__Bacteroidaceae	g__Bacteroides_A	s__	N/A
Jeb_p2__maxbin2_low_prob.031.contigs	81.63	2.71	2542776	283	16532	43.5	PRJEB20308	d__Bacteria	p__Bacteroidota	c__Bacteroidia	o__Bacteroidales	f__Bacteroidaceae	g__Bacteroides_A	s__	N/A
Jenna_p1__maxbin2_low_prob.008.contigs	98.02	1.04	2666989	227	23966	43.2	PRJEB20308	d__Bacteria	p__Bacteroidota	c__Bacteroidia	o__Bacteroidales	f__Bacteroidaceae	g__Bacteroides_A	s__	N/A
Juniper_p1__metabat2_low_PE.017.contigs	98.13	0.58	2793882	95	47308	42.7	PRJEB20308	d__Bacteria	p__Bacteroidota	c__Bacteroidia	o__Bacteroidales	f__Bacteroidaceae	g__Bacteroides_A	s__	N/A
Juniper_p1__metabat2_low_PE.029.contigs	94.52	0.19	2791296	143	30966	41.1	PRJEB20308	d__Bacteria	p__Bacteroidota	c__Bacteroidia	o__Bacteroidales	f__Bacteroidaceae	g__Bacteroides_A	s__	N/A
Juniper_p2__metabat2_high_PE.003.contigs	94.56	0.27	2526174	245	16649	43.2	PRJEB20308	d__Bacteria	p__Bacteroidota	c__Bacteroidia	o__Bacteroidales	f__Bacteroidaceae	g__Bacteroides_A	s__	N/A
Kit_p1__maxbin2_low_prob.025.contigs	95.81	0.47	2680074	151	39771	43.1	PRJEB20308	d__Bacteria	p__Bacteroidota	c__Bacteroidia	o__Bacteroidales	f__Bacteroidaceae	g__Bacteroides_A	s__	N/A
Lana_p2__maxbin2_low_prob.012.contigs	91.97	1.22	2387423	267	15903	43.1	PRJEB20308	d__Bacteria	p__Bacteroidota	c__Bacteroidia	o__Bacteroidales	f__Bacteroidaceae	g__Bacteroides_A	s__	N/A
LinusII_BA0109CM-p1__maxbin2_low_prob.007.contigs	90.11	1.53	2556750	283	16608	42.9	PRJEB20308	d__Bacteria	p__Bacteroidota	c__Bacteroidia	o__Bacteroidales	f__Bacteroidaceae	g__Bacteroides_A	s__	N/A
Mack_p1__maxbin2_low_prob.033.contigs	98.1	0.52	2780269	285	17774	43.1	PRJEB20308	d__Bacteria	p__Bacteroidota	c__Bacteroidia	o__Bacteroidales	f__Bacteroidaceae	g__Bacteroides_A	s__	N/A
Mack_p2__maxbin2_low_prob.041.contigs	81.06	1.63	2423748	346	12020	43.1	PRJEB20308	d__Bacteria	p__Bacteroidota	c__Bacteroidia	o__Bacteroidales	f__Bacteroidaceae	g__Bacteroides_A	s__	N/A
Magnolia_p2__metabat2_high_PE.040.contigs	95.09	0.2	2524890	152	27593	43.1	PRJEB20308	d__Bacteria	p__Bacteroidota	c__Bacteroidia	o__Bacteroidales	f__Bacteroidaceae	g__Bacteroides_A	s__	N/A
Michael_p1__maxbin2_low_prob.006.contigs	50.35	0.49	1445008	127	21634	43.9	PRJEB20308	d__Bacteria	p__Bacteroidota	c__Bacteroidia	o__Bacteroidales	f__Bacteroidaceae	g__Bacteroides_A	s__	N/A
Mummy_p2__metabat2_high_PE.001.contigs	96.28	0	2526635	135	27522	43	PRJEB20308	d__Bacteria	p__Bacteroidota	c__Bacteroidia	o__Bacteroidales	f__Bacteroidaceae	g__Bacteroides_A	s__	N/A
Mummy_p2__metabat2_high_PE.013.contigs	93.22	0.37	2776223	205	21539	41	PRJEB20308	d__Bacteria	p__Bacteroidota	c__Bacteroidia	o__Bacteroidales	f__Bacteroidaceae	g__Bacteroides_A	s__Bacteroides_A coprocola	99.09
Oklahoma_p1__maxbin2_low_prob.019.contigs	95.2	0.78	2815136	297	20148	43.1	PRJEB20308	d__Bacteria	p__Bacteroidota	c__Bacteroidia	o__Bacteroidales	f__Bacteroidaceae	g__Bacteroides_A	s__	N/A
Oklahoma_p1__metabat2_low_PE.018.contigs	94.76	0.27	2530306	159	23793	43.2	PRJEB20308	d__Bacteria	p__Bacteroidota	c__Bacteroidia	o__Bacteroidales	f__Bacteroidaceae	g__Bacteroides_A	s__	N/A
Oklahoma_p2__maxbin2_low_prob.038.contigs	88.24	1.68	2555668	312	15770	43.1	PRJEB20308	d__Bacteria	p__Bacteroidota	c__Bacteroidia	o__Bacteroidales	f__Bacteroidaceae	g__Bacteroides_A	s__	N/A
Rahab_p1__metabat2_low_PE.023.contigs	96.83	0.12	2345490	165	21843	43.2	PRJEB20308	d__Bacteria	p__Bacteroidota	c__Bacteroidia	o__Bacteroidales	f__Bacteroidaceae	g__Bacteroides_A	s__	N/A
Reba_p1__metabat2_high_PE.021.contigs	91.86	0.8	2447305	236	19962	42.9	PRJEB20308	d__Bacteria	p__Bacteroidota	c__Bacteroidia	o__Bacteroidales	f__Bacteroidaceae	g__Bacteroides_A	s__	N/A
Reba_p2__maxbin2_low_prob.038.contigs	92.13	0.1	2619002	256	19372	43.1	PRJEB20308	d__Bacteria	p__Bacteroidota	c__Bacteroidia	o__Bacteroidales	f__Bacteroidaceae	g__Bacteroides_A	s__	N/A
Red_p1__metabat2_high_PE.030.contigs	89.91	1.77	2372557	293	12230	43.2	PRJEB20308	d__Bacteria	p__Bacteroidota	c__Bacteroidia	o__Bacteroidales	f__Bacteroidaceae	g__Bacteroides_A	s__	N/A
Red_p2__maxbin2_low_prob.022.contigs	89.92	1.47	2391226	262	15245	43	PRJEB20308	d__Bacteria	p__Bacteroidota	c__Bacteroidia	o__Bacteroidales	f__Bacteroidaceae	g__Bacteroides_A	s__	N/A
Reeses_p1__metabat2_high_PE.011.contigs	94.11	1.01	2768472	212	19410	41.2	PRJEB20308	d__Bacteria	p__Bacteroidota	c__Bacteroidia	o__Bacteroidales	f__Bacteroidaceae	g__Bacteroides_A	s__	N/A
Reeses_p1__metabat2_high_PE.016.contigs	97.36	0.58	2504862	164	25321	43.2	PRJEB20308	d__Bacteria	p__Bacteroidota	c__Bacteroidia	o__Bacteroidales	f__Bacteroidaceae	g__Bacteroides_A	s__	N/A
Reeses_p2__maxbin2_low_prob.043.contigs	96.15	0.06	2537844	212	22009	43.1	PRJEB20308	d__Bacteria	p__Bacteroidota	c__Bacteroidia	o__Bacteroidales	f__Bacteroidaceae	g__Bacteroides_A	s__	N/A
Reeses_p2__metabat2_high_PE.020.contigs	94.11	0.19	2761587	227	17876	40.9	PRJEB20308	d__Bacteria	p__Bacteroidota	c__Bacteroidia	o__Bacteroidales	f__Bacteroidaceae	g__Bacteroides_A	s__Bacteroides_A coprocola	99.14
SAMEA104404100__maxbin2_high_prob.036.contigs	89.88	0.75	2797685	174	31802	42.4	PRJEB23642	d__Bacteria	p__Bacteroidota	c__Bacteroidia	o__Bacteroidales	f__Bacteroidaceae	g__Bacteroides_A	s__	N/A
SAMEA104404100__maxbin2_low_prob.004.contigs	90.43	1.78	2814427	313	16128	42.1	PRJEB23642	d__Bacteria	p__Bacteroidota	c__Bacteroidia	o__Bacteroidales	f__Bacteroidaceae	g__Bacteroides_A	s__	N/A
SAMEA104404103__maxbin2_low_prob.004.contigs	83.38	0.29	2501257	175	45846	42.1	PRJEB23642	d__Bacteria	p__Bacteroidota	c__Bacteroidia	o__Bacteroidales	f__Bacteroidaceae	g__Bacteroides_A	s__	N/A
SAMEA104404106__maxbin2_high_prob.003.contigs	91.35	2.25	2787274	225	28250	42.2	PRJEB23642	d__Bacteria	p__Bacteroidota	c__Bacteroidia	o__Bacteroidales	f__Bacteroidaceae	g__Bacteroides_A	s__	N/A
SAMEA104404106__metabat2_low_PE.044.contigs	92.09	0.97	2517588	117	32545	42.3	PRJEB23642	d__Bacteria	p__Bacteroidota	c__Bacteroidia	o__Bacteroidales	f__Bacteroidaceae	g__Bacteroides_A	s__	N/A
SAMEA3387433__metabat2_low_PE.030.contigs	90.63	0.75	2790871	389	10732	40.9	PRJEB9357	d__Bacteria	p__Bacteroidota	c__Bacteroidia	o__Bacteroidales	f__Bacteroidaceae	g__Bacteroides_A	s__Bacteroides_A coprocola	98.73
SAMEA3387464__metabat2_high_PE.014.contigs	97.93	0.75	3474309	177	32744	44.1	PRJEB9357	d__Bacteria	p__Bacteroidota	c__Bacteroidia	o__Bacteroidales	f__Bacteroidaceae	g__Bacteroides_A	s__Bacteroides_A plebeius	96.79
SAMEA3387466__metabat2_high_PE.022.contigs	87.76	2.48	2912209	494	8309	44.7	PRJEB9357	d__Bacteria	p__Bacteroidota	c__Bacteroidia	o__Bacteroidales	f__Bacteroidaceae	g__Bacteroides_A	s__Bacteroides_A plebeius	96.98
SAMEA3387479__metabat2_low_PE.008.contigs	96.6	0.37	2806009	168	28062	42.9	PRJEB9357	d__Bacteria	p__Bacteroidota	c__Bacteroidia	o__Bacteroidales	f__Bacteroidaceae	g__Bacteroides_A	s__	N/A
SAMEA3387500__metabat2_low_PE.037.contigs	86.49	1.47	2761305	540	6682	40.6	PRJEB9357	d__Bacteria	p__Bacteroidota	c__Bacteroidia	o__Bacteroidales	f__Bacteroidaceae	g__Bacteroides_A	s__Bacteroides_A coprocola	98
SAMEA3387508__maxbin2_high_prob.017.contigs	95.01	0.37	3038574	237	20431	40.6	PRJEB9357	d__Bacteria	p__Bacteroidota	c__Bacteroidia	o__Bacteroidales	f__Bacteroidaceae	g__Bacteroides_A	s__Bacteroides_A coprocola	98.27
SAMEA3387511__metabat2_low_PE.022.contigs	93.49	2.08	3161634	388	12231	45	PRJEB9357	d__Bacteria	p__Bacteroidota	c__Bacteroidia	o__Bacteroidales	f__Bacteroidaceae	g__Bacteroides_A	s__Bacteroides_A plebeius_A	95.95
SAMEA3387512__metabat2_low_PE.024.contigs	78.23	3.14	2538189	628	4826	45	PRJEB9357	d__Bacteria	p__Bacteroidota	c__Bacteroidia	o__Bacteroidales	f__Bacteroidaceae	g__Bacteroides_A	s__Bacteroides_A plebeius_A	95.7
SAMEA3387519__maxbin2_low_prob.010.contigs	96.44	3.06	3517637	298	21809	44.4	PRJEB9357	d__Bacteria	p__Bacteroidota	c__Bacteroidia	o__Bacteroidales	f__Bacteroidaceae	g__Bacteroides_A	s__Bacteroides_A plebeius	96.81
SAMEA3443758__metabat2_high_PE.015.contigs	92.93	2.21	3151418	441	10077	44.4	PRJEB9357	d__Bacteria	p__Bacteroidota	c__Bacteroidia	o__Bacteroidales	f__Bacteroidaceae	g__Bacteroides_A	s__Bacteroides_A plebeius	96.81
Scooby_p1__maxbin2_low_prob.008.contigs	94.7	1.22	2620466	317	13942	43.3	PRJEB20308	d__Bacteria	p__Bacteroidota	c__Bacteroidia	o__Bacteroidales	f__Bacteroidaceae	g__Bacteroides_A	s__	N/A
Scooby_p2__maxbin2_low_prob.025.contigs	91.18	1.49	2644971	304	15782	43.5	PRJEB20308	d__Bacteria	p__Bacteroidota	c__Bacteroidia	o__Bacteroidales	f__Bacteroidaceae	g__Bacteroides_A	s__	N/A
Scrappy_p2__maxbin2_low_prob.004.contigs	61.57	0	1727823	572	3264	43.5	PRJEB20308	d__Bacteria	p__Bacteroidota	c__Bacteroidia	o__Bacteroidales	f__Bacteroidaceae	g__Bacteroides_A	s__	N/A
Skinner_p2__maxbin2_high_prob.026.contigs	98.43	0.81	2742921	262	18432	43.3	PRJEB20308	d__Bacteria	p__Bacteroidota	c__Bacteroidia	o__Bacteroidales	f__Bacteroidaceae	g__Bacteroides_A	s__	N/A
Snoopy_p1__metabat2_high_PE.014.contigs	84.77	0.96	2291677	464	6090	41.7	PRJEB20308	d__Bacteria	p__Bacteroidota	c__Bacteroidia	o__Bacteroidales	f__Bacteroidaceae	g__Bacteroides_A	s__	N/A
Strait_p1__metabat2_low_PE.007.contigs	76.69	0.27	1932292	413	5730	42.7	PRJEB20308	d__Bacteria	p__Bacteroidota	c__Bacteroidia	o__Bacteroidales	f__Bacteroidaceae	g__Bacteroides_A	s__	N/A
Strait_p1__metabat2_low_PE.008.contigs	93.33	0	2310743	146	27358	43.2	PRJEB20308	d__Bacteria	p__Bacteroidota	c__Bacteroidia	o__Bacteroidales	f__Bacteroidaceae	g__Bacteroides_A	s__	N/A
Strait_p2__maxbin2_low_prob.004.contigs	93.01	2.38	2574150	318	16028	43.2	PRJEB20308	d__Bacteria	p__Bacteroidota	c__Bacteroidia	o__Bacteroidales	f__Bacteroidaceae	g__Bacteroides_A	s__	N/A
Strawberry_p1__metabat2_high_PE.029.contigs	97.39	0	2435884	171	21408	43.2	PRJEB20308	d__Bacteria	p__Bacteroidota	c__Bacteroidia	o__Bacteroidales	f__Bacteroidaceae	g__Bacteroides_A	s__	N/A
Susan_p2__maxbin2_low_prob.006.contigs	63.05	0.85	1994670	109	49658	42.6	PRJEB20308	d__Bacteria	p__Bacteroidota	c__Bacteroidia	o__Bacteroidales	f__Bacteroidaceae	g__Bacteroides_A	s__	N/A
Susan_p2__metabat2_low_PE.034.contigs	90.82	0	2397244	165	20886	43.2	PRJEB20308	d__Bacteria	p__Bacteroidota	c__Bacteroidia	o__Bacteroidales	f__Bacteroidaceae	g__Bacteroides_A	s__	N/A
Tephra_p2__maxbin2_low_prob.012.contigs	66.49	0	1896274	190	21184	42.9	PRJEB20308	d__Bacteria	p__Bacteroidota	c__Bacteroidia	o__Bacteroidales	f__Bacteroidaceae	g__Bacteroides_A	s__	N/A
Tibetan_p1__maxbin2_low_prob.005.contigs	97.67	0.8	2801351	270	19669	43.5	PRJEB20308	d__Bacteria	p__Bacteroidota	c__Bacteroidia	o__Bacteroidales	f__Bacteroidaceae	g__Bacteroides_A	s__	N/A
Tim_p2__maxbin2_low_prob.027.contigs	92.55	0.11	2546186	346	12673	43.2	PRJEB20308	d__Bacteria	p__Bacteroidota	c__Bacteroidia	o__Bacteroidales	f__Bacteroidaceae	g__Bacteroides_A	s__	N/A
UncleJesse_p2__maxbin2_low_prob.039.contigs	93.59	2.29	2683256	327	14837	43.4	PRJEB20308	d__Bacteria	p__Bacteroidota	c__Bacteroidia	o__Bacteroidales	f__Bacteroidaceae	g__Bacteroides_A	s__	N/A
UncleJesse_p2__metabat2_low_PE.025.contigs	94.74	0.24	2582354	139	33173	43.1	PRJEB20308	d__Bacteria	p__Bacteroidota	c__Bacteroidia	o__Bacteroidales	f__Bacteroidaceae	g__Bacteroides_A	s__	N/A
Virginia_p1__maxbin2_low_prob.017.contigs	97.59	0	2612167	236	19310	43.1	PRJEB20308	d__Bacteria	p__Bacteroidota	c__Bacteroidia	o__Bacteroidales	f__Bacteroidaceae	g__Bacteroides_A	s__	N/A
X85_Domestic_Dog__metabat2_high_PE.009.contigs	95.9	0.17	2773143	125	36000	42.7	multi-species	d__Bacteria	p__Bacteroidota	c__Bacteroidia	o__Bacteroidales	f__Bacteroidaceae	g__Bacteroides_A	s__	N/A
Cebus_capucinus_imitator_PRJNA485217_SSR024__metabat2_high_PE.013.contigs	97.65	0	4522315	135	69382	41.7	PRJNA485217	d__Bacteria	p__Bacteroidota	c__Bacteroidia	o__Bacteroidales	f__Bacteroidaceae	g__Bacteroides_B	s__Bacteroides_B dorei	99.41
Cebus_capucinus_imitator_PRJNA485217_SSR049__metabat2_high_PE.002.contigs	95.18	0.19	4527521	316	36856	41.7	PRJNA485217	d__Bacteria	p__Bacteroidota	c__Bacteroidia	o__Bacteroidales	f__Bacteroidaceae	g__Bacteroides_B	s__Bacteroides_B dorei	99.38
MJGMH1__maxbin2_low_prob.008.contigs	98.73	2.06	5257241	259	39497	42.9	PRJNA476660	d__Bacteria	p__Bacteroidota	c__Bacteroidia	o__Bacteroidales	f__Bacteroidaceae	g__Bacteroides_B	s__Bacteroides_B vulgatus	99.25
SAMEA3387464__metabat2_low_PE.026.contigs	96.23	1.89	4054736	222	36097	42.3	PRJEB9357	d__Bacteria	p__Bacteroidota	c__Bacteroidia	o__Bacteroidales	f__Bacteroidaceae	g__Bacteroides_B	s__Bacteroides_B vulgatus	99.46
SAMEA3387468__metabat2_low_PE.030.contigs	87.8	1.14	3287280	764	5229	42.4	PRJEB9357	d__Bacteria	p__Bacteroidota	c__Bacteroidia	o__Bacteroidales	f__Bacteroidaceae	g__Bacteroides_B	s__Bacteroides_B vulgatus	99.41
SAMEA3387475__metabat2_high_PE.017.contigs	90.68	2.73	3755906	737	6761	42.3	PRJEB9357	d__Bacteria	p__Bacteroidota	c__Bacteroidia	o__Bacteroidales	f__Bacteroidaceae	g__Bacteroides_B	s__Bacteroides_B vulgatus	99.44
X236_Pygmy_Slow_Loris__metabat2_high_PE.009.contigs	86.09	1.39	3087850	530	7338	42.6	multi-species	d__Bacteria	p__Bacteroidota	c__Bacteroidia	o__Bacteroidales	f__Bacteroidaceae	g__Bacteroides_B	s__Bacteroides_B vulgatus	98.47
X96_European_Hare__metabat2_low_PE.005.contigs	64.45	0.38	2150813	529	4387	42.3	multi-species	d__Bacteria	p__Bacteroidota	c__Bacteroidia	o__Bacteroidales	f__Bacteroidaceae	g__Bacteroides_B	s__Bacteroides_B vulgatus	98.23
Cinder_p2__metabat2_low_PE.026.contigs	96.47	0.02	2422947	184	20857	40.7	PRJEB20308	d__Bacteria	p__Bacteroidota	c__Bacteroidia	o__Bacteroidales	f__Bacteroidaceae	g__CAG-462	s__	N/A
Glacier_p2__metabat2_low_PE.019.contigs	88.11	0.13	2265507	351	8457	41	PRJEB20308	d__Bacteria	p__Bacteroidota	c__Bacteroidia	o__Bacteroidales	f__Bacteroidaceae	g__CAG-462	s__	N/A
R08__maxbin2_high_prob.007.contigs	77.43	2.01	1579333	406	4836	52.3	PRJNA532626	d__Bacteria	p__Bacteroidota	c__Bacteroidia	o__Bacteroidales	f__Bacteroidaceae	g__F0040	s__	N/A
R15__maxbin2_high_prob.060.contigs	84.87	4.08	1856690	405	5667	52	PRJNA532626	d__Bacteria	p__Bacteroidota	c__Bacteroidia	o__Bacteroidales	f__Bacteroidaceae	g__F0040	s__	N/A
R18__maxbin2_low_prob.051.contigs	89.2	2.86	1971316	313	9371	51.9	PRJNA532626	d__Bacteria	p__Bacteroidota	c__Bacteroidia	o__Bacteroidales	f__Bacteroidaceae	g__F0040	s__	N/A
R21__maxbin2_low_prob.034.contigs	83.04	2.56	1884361	409	5626	55.2	PRJNA532626	d__Bacteria	p__Bacteroidota	c__Bacteroidia	o__Bacteroidales	f__Bacteroidaceae	g__F0040	s__	N/A
R26__maxbin2_low_prob.020.contigs	93.33	0.93	2068199	76	53610	55	PRJNA532626	d__Bacteria	p__Bacteroidota	c__Bacteroidia	o__Bacteroidales	f__Bacteroidaceae	g__F0040	s__	N/A
SAMEA3663039__maxbin2_low_prob.009.contigs	69.41	0.28	2130128	633	3746	52.8	PRJEB11755	d__Bacteria	p__Bacteroidota	c__Bacteroidia	o__Bacteroidales	f__Bacteroidaceae	g__F0040	s__	N/A
SAMEA3663097__metabat2_low_PE.001.contigs	87.83	2.39	2691669	409	10359	52.7	PRJEB11755	d__Bacteria	p__Bacteroidota	c__Bacteroidia	o__Bacteroidales	f__Bacteroidaceae	g__F0040	s__	N/A
R24__metabat2_low_PE.011.contigs	96.9	1.26	3629366	206	29877	45.5	PRJNA532626	d__Bacteria	p__Bacteroidota	c__Bacteroidia	o__Bacteroidales	f__Bacteroidaceae	g__Ga6A1	s__Ga6A1 sp900102385	96.67
artificially_reared_2__metabat2_low_PE.008.contigs	94.8	1.67	2733350	84	53883	45.6	PRJNA316560-PRJNA316570	d__Bacteria	p__Bacteroidota	c__Bacteroidia	o__Bacteroidales	f__Bacteroidaceae	g__Paraprevotella	s__	N/A
Ash_p1__metabat2_high_PE.021.contigs	96.75	0.37	2320403	114	38176	43.5	PRJEB20308	d__Bacteria	p__Bacteroidota	c__Bacteroidia	o__Bacteroidales	f__Bacteroidaceae	g__Paraprevotella	s__	N/A
Avalanche_p1__metabat2_low_PE.001.contigs	87.89	1.49	2032823	271	11431	43.5	PRJEB20308	d__Bacteria	p__Bacteroidota	c__Bacteroidia	o__Bacteroidales	f__Bacteroidaceae	g__Paraprevotella	s__	N/A
Belle_p2__maxbin2_low_prob.018.contigs	82.96	1.49	1976277	410	6377	43.9	PRJEB20308	d__Bacteria	p__Bacteroidota	c__Bacteroidia	o__Bacteroidales	f__Bacteroidaceae	g__Paraprevotella	s__	N/A
Bissell_p2__maxbin2_low_prob.014.contigs	97.3	0.74	2392118	108	46559	43.5	PRJEB20308	d__Bacteria	p__Bacteroidota	c__Bacteroidia	o__Bacteroidales	f__Bacteroidaceae	g__Paraprevotella	s__	N/A
Briea_p1__maxbin2_low_prob.015.contigs	95.63	0.37	2390207	142	32404	43.5	PRJEB20308	d__Bacteria	p__Bacteroidota	c__Bacteroidia	o__Bacteroidales	f__Bacteroidaceae	g__Paraprevotella	s__	N/A
Burrito_p2__metabat2_high_PE.033.contigs	95.03	0.93	2220071	230	14699	43.8	PRJEB20308	d__Bacteria	p__Bacteroidota	c__Bacteroidia	o__Bacteroidales	f__Bacteroidaceae	g__Paraprevotella	s__	N/A
Cinder_p2__metabat2_high_PE.004.contigs	96.19	0.37	2348915	86	52583	43.4	PRJEB20308	d__Bacteria	p__Bacteroidota	c__Bacteroidia	o__Bacteroidales	f__Bacteroidaceae	g__Paraprevotella	s__	N/A
Cobain_p1__metabat2_high_PE.025.contigs	92.47	0.84	2229526	219	20571	43.7	PRJEB20308	d__Bacteria	p__Bacteroidota	c__Bacteroidia	o__Bacteroidales	f__Bacteroidaceae	g__Paraprevotella	s__	N/A
Ed_p2__metabat2_high_PE.019.contigs	86.91	1.12	2001422	311	11178	43.8	PRJEB20308	d__Bacteria	p__Bacteroidota	c__Bacteroidia	o__Bacteroidales	f__Bacteroidaceae	g__Paraprevotella	s__	N/A
Elaine_p2__maxbin2_low_prob.004.contigs	97.68	0.37	2353688	119	43627	43.6	PRJEB20308	d__Bacteria	p__Bacteroidota	c__Bacteroidia	o__Bacteroidales	f__Bacteroidaceae	g__Paraprevotella	s__	N/A
Faulkner_p2__maxbin2_low_prob.036.contigs	96.56	2.83	2402742	83	52393	43.4	PRJEB20308	d__Bacteria	p__Bacteroidota	c__Bacteroidia	o__Bacteroidales	f__Bacteroidaceae	g__Paraprevotella	s__	N/A
Flurry_p1__maxbin2_low_prob.033.contigs	97.68	0.56	2406586	65	70424	43.4	PRJEB20308	d__Bacteria	p__Bacteroidota	c__Bacteroidia	o__Bacteroidales	f__Bacteroidaceae	g__Paraprevotella	s__	N/A
Freddie_p2__maxbin2_low_prob.020.contigs	87.37	0.37	2221117	338	9951	43.6	PRJEB20308	d__Bacteria	p__Bacteroidota	c__Bacteroidia	o__Bacteroidales	f__Bacteroidaceae	g__Paraprevotella	s__	N/A
Garnier_p1__metabat2_high_PE.022.contigs	95.48	1.3	2280327	222	19152	43.5	PRJEB20308	d__Bacteria	p__Bacteroidota	c__Bacteroidia	o__Bacteroidales	f__Bacteroidaceae	g__Paraprevotella	s__	N/A
Garth_p1__metabat2_low_PE.037.contigs	96.93	1.86	2356534	89	48332	43.5	PRJEB20308	d__Bacteria	p__Bacteroidota	c__Bacteroidia	o__Bacteroidales	f__Bacteroidaceae	g__Paraprevotella	s__	N/A
Gatling_p1__metabat2_high_PE.011.contigs	96.75	0.62	2353773	124	33585	43.5	PRJEB20308	d__Bacteria	p__Bacteroidota	c__Bacteroidia	o__Bacteroidales	f__Bacteroidaceae	g__Paraprevotella	s__	N/A
George_p1__maxbin2_low_prob.034.contigs	97.3	0.46	2418128	134	37289	43.5	PRJEB20308	d__Bacteria	p__Bacteroidota	c__Bacteroidia	o__Bacteroidales	f__Bacteroidaceae	g__Paraprevotella	s__	N/A
George_p2__maxbin2_high_prob.023.contigs	95.82	0.37	2390478	86	58341	43.4	PRJEB20308	d__Bacteria	p__Bacteroidota	c__Bacteroidia	o__Bacteroidales	f__Bacteroidaceae	g__Paraprevotella	s__	N/A
Glacier_p2__maxbin2_low_prob.002.contigs	97.3	0.37	2398530	67	74197	43.5	PRJEB20308	d__Bacteria	p__Bacteroidota	c__Bacteroidia	o__Bacteroidales	f__Bacteroidaceae	g__Paraprevotella	s__	N/A
Gold_p1__metabat2_low_PE.001.contigs	77.79	2.09	1825662	356	6511	43.8	PRJEB20308	d__Bacteria	p__Bacteroidota	c__Bacteroidia	o__Bacteroidales	f__Bacteroidaceae	g__Paraprevotella	s__	N/A
Gold_p2__maxbin2_low_prob.033.contigs	97.3	2.11	2435261	135	37601	43.5	PRJEB20308	d__Bacteria	p__Bacteroidota	c__Bacteroidia	o__Bacteroidales	f__Bacteroidaceae	g__Paraprevotella	s__	N/A
Jenna_p2__maxbin2_low_prob.027.contigs	67.73	1	1548059	451	3960	44.1	PRJEB20308	d__Bacteria	p__Bacteroidota	c__Bacteroidia	o__Bacteroidales	f__Bacteroidaceae	g__Paraprevotella	s__	N/A
Juniper_p2__metabat2_high_PE.027.contigs	97.3	0.74	2364755	115	33803	43.5	PRJEB20308	d__Bacteria	p__Bacteroidota	c__Bacteroidia	o__Bacteroidales	f__Bacteroidaceae	g__Paraprevotella	s__	N/A
Kenny_p2__maxbin2_low_prob.011.contigs	97.68	0.56	2385880	120	37706	43.6	PRJEB20308	d__Bacteria	p__Bacteroidota	c__Bacteroidia	o__Bacteroidales	f__Bacteroidaceae	g__Paraprevotella	s__	N/A
Kit_p1__maxbin2_low_prob.004.contigs	70.2	1.12	1624296	414	4612	44	PRJEB20308	d__Bacteria	p__Bacteroidota	c__Bacteroidia	o__Bacteroidales	f__Bacteroidaceae	g__Paraprevotella	s__	N/A
Lana_p2__metabat2_low_PE.019.contigs	97.68	0.74	2340700	105	39877	43.5	PRJEB20308	d__Bacteria	p__Bacteroidota	c__Bacteroidia	o__Bacteroidales	f__Bacteroidaceae	g__Paraprevotella	s__	N/A
Mack_p1__metabat2_low_PE.008.contigs	94.47	1.12	2200865	223	18046	43.5	PRJEB20308	d__Bacteria	p__Bacteroidota	c__Bacteroidia	o__Bacteroidales	f__Bacteroidaceae	g__Paraprevotella	s__	N/A
Mack_p2__maxbin2_low_prob.030.contigs	97.24	0.37	2361523	135	33013	43.6	PRJEB20308	d__Bacteria	p__Bacteroidota	c__Bacteroidia	o__Bacteroidales	f__Bacteroidaceae	g__Paraprevotella	s__	N/A
Magnolia_p2__maxbin2_low_prob.012.contigs	97.68	0.37	2425347	126	42438	43.5	PRJEB20308	d__Bacteria	p__Bacteroidota	c__Bacteroidia	o__Bacteroidales	f__Bacteroidaceae	g__Paraprevotella	s__	N/A
Michael_p2__metabat2_low_PE.019.contigs	91.98	1.12	2130841	264	12764	43.7	PRJEB20308	d__Bacteria	p__Bacteroidota	c__Bacteroidia	o__Bacteroidales	f__Bacteroidaceae	g__Paraprevotella	s__	N/A
Monroe_p1__maxbin2_low_prob.001.contigs	97.68	0.87	2414764	147	33858	43.5	PRJEB20308	d__Bacteria	p__Bacteroidota	c__Bacteroidia	o__Bacteroidales	f__Bacteroidaceae	g__Paraprevotella	s__	N/A
Mya_p2__metabat2_high_PE.031.contigs	96.93	0.74	2318059	102	42172	43.6	PRJEB20308	d__Bacteria	p__Bacteroidota	c__Bacteroidia	o__Bacteroidales	f__Bacteroidaceae	g__Paraprevotella	s__	N/A
Oklahoma_p2__metabat2_low_PE.029.contigs	97.68	0.37	2365906	69	66796	43.5	PRJEB20308	d__Bacteria	p__Bacteroidota	c__Bacteroidia	o__Bacteroidales	f__Bacteroidaceae	g__Paraprevotella	s__	N/A
Peterbilt_p1__maxbin2_low_prob.003.contigs	97.68	1.12	2422377	115	45819	43.5	PRJEB20308	d__Bacteria	p__Bacteroidota	c__Bacteroidia	o__Bacteroidales	f__Bacteroidaceae	g__Paraprevotella	s__	N/A
Pinky_p2__maxbin2_low_prob.032.contigs	96.81	0.74	2355560	134	33549	43.6	PRJEB20308	d__Bacteria	p__Bacteroidota	c__Bacteroidia	o__Bacteroidales	f__Bacteroidaceae	g__Paraprevotella	s__	N/A
Reba_p2__maxbin2_low_prob.007.contigs	97.3	0.37	2437835	79	54051	43.4	PRJEB20308	d__Bacteria	p__Bacteroidota	c__Bacteroidia	o__Bacteroidales	f__Bacteroidaceae	g__Paraprevotella	s__	N/A
Red_p2__maxbin2_low_prob.005.contigs	97.68	0.93	2418948	71	60521	43.4	PRJEB20308	d__Bacteria	p__Bacteroidota	c__Bacteroidia	o__Bacteroidales	f__Bacteroidaceae	g__Paraprevotella	s__	N/A
Reeses_p1__maxbin2_low_prob.025.contigs	97.3	0.56	2424290	112	44155	43.4	PRJEB20308	d__Bacteria	p__Bacteroidota	c__Bacteroidia	o__Bacteroidales	f__Bacteroidaceae	g__Paraprevotella	s__	N/A
SAMEA103957795__metabat2_high_PE.007.contigs	54.66	0.46	1219407	358	3796	43.7	PRJEB20308	d__Bacteria	p__Bacteroidota	c__Bacteroidia	o__Bacteroidales	f__Bacteroidaceae	g__Paraprevotella	s__	N/A
SAMEA103957796__maxbin2_low_prob.028.contigs	96.93	1.3	2405194	121	39791	43.5	PRJEB20308	d__Bacteria	p__Bacteroidota	c__Bacteroidia	o__Bacteroidales	f__Bacteroidaceae	g__Paraprevotella	s__	N/A
Scooby_p2__maxbin2_low_prob.011.contigs	56.4	0.99	1307004	403	3550	44	PRJEB20308	d__Bacteria	p__Bacteroidota	c__Bacteroidia	o__Bacteroidales	f__Bacteroidaceae	g__Paraprevotella	s__	N/A
Scrappy_p1__maxbin2_low_prob.001.contigs	69.62	0.11	1597635	442	4124	43.8	PRJEB20308	d__Bacteria	p__Bacteroidota	c__Bacteroidia	o__Bacteroidales	f__Bacteroidaceae	g__Paraprevotella	s__	N/A
Scrappy_p2__maxbin2_low_prob.034.contigs	51.47	0.96	1182582	405	3034	44.2	PRJEB20308	d__Bacteria	p__Bacteroidota	c__Bacteroidia	o__Bacteroidales	f__Bacteroidaceae	g__Paraprevotella	s__	N/A
Snoopy_p2__metabat2_high_PE.011.contigs	97.68	0.37	2388938	93	42172	43.5	PRJEB20308	d__Bacteria	p__Bacteroidota	c__Bacteroidia	o__Bacteroidales	f__Bacteroidaceae	g__Paraprevotella	s__	N/A
Stewie_p2__maxbin2_low_prob.036.contigs	67.61	2.48	1635477	385	5251	43.8	PRJEB20308	d__Bacteria	p__Bacteroidota	c__Bacteroidia	o__Bacteroidales	f__Bacteroidaceae	g__Paraprevotella	s__	N/A
Strait_p1__maxbin2_low_prob.025.contigs	95.35	0.56	2384822	162	29558	43.5	PRJEB20308	d__Bacteria	p__Bacteroidota	c__Bacteroidia	o__Bacteroidales	f__Bacteroidaceae	g__Paraprevotella	s__	N/A
Strait_p2__metabat2_low_PE.035.contigs	97.3	0.37	2337213	89	45718	43.6	PRJEB20308	d__Bacteria	p__Bacteroidota	c__Bacteroidia	o__Bacteroidales	f__Bacteroidaceae	g__Paraprevotella	s__	N/A
Susan_p2__maxbin2_low_prob.014.contigs	97.68	1.86	2430398	124	39020	43.6	PRJEB20308	d__Bacteria	p__Bacteroidota	c__Bacteroidia	o__Bacteroidales	f__Bacteroidaceae	g__Paraprevotella	s__	N/A
Tibetan_p1__maxbin2_low_prob.035.contigs	96.91	0.56	2424040	111	53760	43.4	PRJEB20308	d__Bacteria	p__Bacteroidota	c__Bacteroidia	o__Bacteroidales	f__Bacteroidaceae	g__Paraprevotella	s__	N/A
Tibetan_p2__metabat2_low_PE.038.contigs	96.19	0.37	2232521	206	17586	43.6	PRJEB20308	d__Bacteria	p__Bacteroidota	c__Bacteroidia	o__Bacteroidales	f__Bacteroidaceae	g__Paraprevotella	s__	N/A
Tim_p2__maxbin2_low_prob.028.contigs	96.64	4.28	2413551	115	39775	43.6	PRJEB20308	d__Bacteria	p__Bacteroidota	c__Bacteroidia	o__Bacteroidales	f__Bacteroidaceae	g__Paraprevotella	s__	N/A
Trix_p1__metabat2_high_PE.010.contigs	69.7	0.77	1560805	377	5101	43.9	PRJEB20308	d__Bacteria	p__Bacteroidota	c__Bacteroidia	o__Bacteroidales	f__Bacteroidaceae	g__Paraprevotella	s__	N/A
Trix_p2__metabat2_low_PE.022.contigs	96.56	0.37	2269667	153	30908	43.6	PRJEB20308	d__Bacteria	p__Bacteroidota	c__Bacteroidia	o__Bacteroidales	f__Bacteroidaceae	g__Paraprevotella	s__	N/A
UncleJesse_p2__metabat2_high_PE.002.contigs	97.3	4.09	2422273	99	57068	43.5	PRJEB20308	d__Bacteria	p__Bacteroidota	c__Bacteroidia	o__Bacteroidales	f__Bacteroidaceae	g__Paraprevotella	s__	N/A
SAMEA104404099__maxbin2_low_prob.008.contigs	78.14	1.24	1523932	374	4935	48.1	PRJEB23642	d__Bacteria	p__Bacteroidota	c__Bacteroidia	o__Bacteroidales	f__Bacteroidaceae	g__Phocaeicola	s__	N/A
Ash_p1__metabat2_low_PE.014.contigs	98.48	0.68	2500626	223	16327	46.2	PRJEB20308	d__Bacteria	p__Bacteroidota	c__Bacteroidia	o__Bacteroidales	f__Bacteroidaceae	g__Prevotella	s__Prevotella copri	96.88
Ash_p2__metabat2_high_PE.034.contigs	97.35	2.14	2489976	226	18096	46.2	PRJEB20308	d__Bacteria	p__Bacteroidota	c__Bacteroidia	o__Bacteroidales	f__Bacteroidaceae	g__Prevotella	s__Prevotella copri	96.99
Avalanche_p1__metabat2_high_PE.042.contigs	96.45	0.79	2570913	231	18013	46.1	PRJEB20308	d__Bacteria	p__Bacteroidota	c__Bacteroidia	o__Bacteroidales	f__Bacteroidaceae	g__Prevotella	s__Prevotella copri	96.93
Belle_p1__metabat2_high_PE.025.contigs	97.13	1.01	2533185	240	16995	46.1	PRJEB20308	d__Bacteria	p__Bacteroidota	c__Bacteroidia	o__Bacteroidales	f__Bacteroidaceae	g__Prevotella	s__Prevotella copri	96.98
Belle_p2__metabat2_low_PE.025.contigs	97.64	0.68	2489437	227	18879	46.2	PRJEB20308	d__Bacteria	p__Bacteroidota	c__Bacteroidia	o__Bacteroidales	f__Bacteroidaceae	g__Prevotella	s__Prevotella copri	96.88
Briea_p1__metabat2_low_PE.005.contigs	96.11	0.79	2456117	221	16135	46.2	PRJEB20308	d__Bacteria	p__Bacteroidota	c__Bacteroidia	o__Bacteroidales	f__Bacteroidaceae	g__Prevotella	s__Prevotella copri	97.18
Burrito_p2__metabat2_high_PE.036.contigs	97.49	0.68	2487152	249	15882	46.2	PRJEB20308	d__Bacteria	p__Bacteroidota	c__Bacteroidia	o__Bacteroidales	f__Bacteroidaceae	g__Prevotella	s__Prevotella copri	96.93
C._urophasianus_2_cecum__metabat2_low_PE.008.contigs	96.88	0.93	2243137	169	20465	49.7	PRJNA336354	d__Bacteria	p__Bacteroidota	c__Bacteroidia	o__Bacteroidales	f__Bacteroidaceae	g__Prevotella	s__	N/A
C._urophasianus_4_cecum__metabat2_high_PE.002.contigs	79.24	2.98	1893807	510	4479	51.2	PRJNA336354	d__Bacteria	p__Bacteroidota	c__Bacteroidia	o__Bacteroidales	f__Bacteroidaceae	g__Prevotella	s__	N/A
Cam_p1__metabat2_low_PE.030.contigs	96.17	0.68	2520505	181	21730	46.1	PRJEB20308	d__Bacteria	p__Bacteroidota	c__Bacteroidia	o__Bacteroidales	f__Bacteroidaceae	g__Prevotella	s__Prevotella copri	96.89
Cam_p2__metabat2_low_PE.022.contigs	97.52	1.18	2560879	251	16453	46.2	PRJEB20308	d__Bacteria	p__Bacteroidota	c__Bacteroidia	o__Bacteroidales	f__Bacteroidaceae	g__Prevotella	s__Prevotella copri	96.88
Carbon_p1__metabat2_low_PE.025.contigs	96.45	1.8	2473832	222	16661	46.2	PRJEB20308	d__Bacteria	p__Bacteroidota	c__Bacteroidia	o__Bacteroidales	f__Bacteroidaceae	g__Prevotella	s__Prevotella copri	97.12
Cebus_capucinus_imitator_PRJNA485217_SSR093__maxbin2_low_prob.005.contigs	99.07	2.54	3617195	374	17239	46.2	PRJNA485217	d__Bacteria	p__Bacteroidota	c__Bacteroidia	o__Bacteroidales	f__Bacteroidaceae	g__Prevotella	s__	N/A
Cebus_capucinus_imitator_PRJNA485217_SSR098__maxbin2_low_prob.011.contigs	99.07	0.12	3526726	381	15878	46.5	PRJNA485217	d__Bacteria	p__Bacteroidota	c__Bacteroidia	o__Bacteroidales	f__Bacteroidaceae	g__Prevotella	s__	N/A
Cebus_capucinus_imitator_PRJNA485217_SSR102__metabat2_high_PE.011.contigs	77.82	0	2256117	197	18618	46.2	PRJNA485217	d__Bacteria	p__Bacteroidota	c__Bacteroidia	o__Bacteroidales	f__Bacteroidaceae	g__Prevotella	s__	N/A
Cebus_capucinus_imitator_PRJNA485217_SSR118__maxbin2_low_prob.003.contigs	98.99	0.86	3375153	342	16354	46.6	PRJNA485217	d__Bacteria	p__Bacteroidota	c__Bacteroidia	o__Bacteroidales	f__Bacteroidaceae	g__Prevotella	s__	N/A
Charlie_p1__metabat2_low_PE.034.contigs	97.86	1.35	2532690	238	16500	46.2	PRJEB20308	d__Bacteria	p__Bacteroidota	c__Bacteroidia	o__Bacteroidales	f__Bacteroidaceae	g__Prevotella	s__Prevotella copri	97.04
Charlie_p2__metabat2_low_PE.018.contigs	96.96	0.79	2415902	248	15359	46.2	PRJEB20308	d__Bacteria	p__Bacteroidota	c__Bacteroidia	o__Bacteroidales	f__Bacteroidaceae	g__Prevotella	s__Prevotella copri	97.12
Cinder_p1__metabat2_high_PE.015.contigs	98.99	0.68	2980494	89	57325	45.5	PRJEB20308	d__Bacteria	p__Bacteroidota	c__Bacteroidia	o__Bacteroidales	f__Bacteroidaceae	g__Prevotella	s__Prevotella copri	96.38
Cinder_p2__metabat2_low_PE.023.contigs	98.31	1.46	2893703	122	40417	45.7	PRJEB20308	d__Bacteria	p__Bacteroidota	c__Bacteroidia	o__Bacteroidales	f__Bacteroidaceae	g__Prevotella	s__Prevotella copri	96.45
Cobain_p1__metabat2_low_PE.021.contigs	97.69	1.37	2585753	224	17763	46	PRJEB20308	d__Bacteria	p__Bacteroidota	c__Bacteroidia	o__Bacteroidales	f__Bacteroidaceae	g__Prevotella	s__Prevotella copri	96.85
Connie_p1__metabat2_low_PE.026.contigs	97.8	1.01	2632504	215	19359	46	PRJEB20308	d__Bacteria	p__Bacteroidota	c__Bacteroidia	o__Bacteroidales	f__Bacteroidaceae	g__Prevotella	s__Prevotella copri	96.92
Connie_p2__metabat2_low_PE.005.contigs	97.75	0.79	2455154	234	16700	46.2	PRJEB20308	d__Bacteria	p__Bacteroidota	c__Bacteroidia	o__Bacteroidales	f__Bacteroidaceae	g__Prevotella	s__Prevotella copri	97
DGYMR06203__metabat2_low_PE.044.contigs	59.61	0.39	1890696	60	42817	51.3	PRJNA417359	d__Bacteria	p__Bacteroidota	c__Bacteroidia	o__Bacteroidales	f__Bacteroidaceae	g__Prevotella	s__Prevotella sp000433175	97.67
Dunbar_p1__metabat2_high_PE.024.contigs	97.23	1.14	2499292	233	16581	46.2	PRJEB20308	d__Bacteria	p__Bacteroidota	c__Bacteroidia	o__Bacteroidales	f__Bacteroidaceae	g__Prevotella	s__Prevotella copri	97.02
Dunbar_p2__metabat2_low_PE.032.contigs	96.11	0.34	2476694	232	16351	46.2	PRJEB20308	d__Bacteria	p__Bacteroidota	c__Bacteroidia	o__Bacteroidales	f__Bacteroidaceae	g__Prevotella	s__Prevotella copri	96.75
Ed_p1__metabat2_low_PE.033.contigs	97.47	0.68	2560430	237	17465	46.1	PRJEB20308	d__Bacteria	p__Bacteroidota	c__Bacteroidia	o__Bacteroidales	f__Bacteroidaceae	g__Prevotella	s__Prevotella copri	96.94
Ed_p2__metabat2_low_PE.024.contigs	97.48	1.13	2536920	228	19258	46.1	PRJEB20308	d__Bacteria	p__Bacteroidota	c__Bacteroidia	o__Bacteroidales	f__Bacteroidaceae	g__Prevotella	s__Prevotella copri	97.09
Escalade_p1__maxbin2_low_prob.011.contigs	99.32	0.68	3226576	102	91527	45.3	PRJEB20308	d__Bacteria	p__Bacteroidota	c__Bacteroidia	o__Bacteroidales	f__Bacteroidaceae	g__Prevotella	s__Prevotella copri	96.22
F90_Domestic_Dog__metabat2_high_PE.009.contigs	97.97	1.35	2669064	193	19088	46	multi-species	d__Bacteria	p__Bacteroidota	c__Bacteroidia	o__Bacteroidales	f__Bacteroidaceae	g__Prevotella	s__Prevotella copri	96.64
Faulkner_p2__metabat2_low_PE.017.contigs	96.34	0.68	2437899	241	16973	46.2	PRJEB20308	d__Bacteria	p__Bacteroidota	c__Bacteroidia	o__Bacteroidales	f__Bacteroidaceae	g__Prevotella	s__Prevotella copri	97.18
Flurry_p1__metabat2_low_PE.012.contigs	97.42	1.8	2455379	251	15426	46.3	PRJEB20308	d__Bacteria	p__Bacteroidota	c__Bacteroidia	o__Bacteroidales	f__Bacteroidaceae	g__Prevotella	s__Prevotella copri	97.07
Flurry_p2__metabat2_low_PE.001.contigs	97.59	2.03	2617638	236	18243	46	PRJEB20308	d__Bacteria	p__Bacteroidota	c__Bacteroidia	o__Bacteroidales	f__Bacteroidaceae	g__Prevotella	s__Prevotella copri	96.9
Freddie_p1__metabat2_high_PE.005.contigs	97.47	0.68	2524943	225	16917	46.1	PRJEB20308	d__Bacteria	p__Bacteroidota	c__Bacteroidia	o__Bacteroidales	f__Bacteroidaceae	g__Prevotella	s__Prevotella copri	96.95
Freddie_p2__metabat2_high_PE.040.contigs	98.31	1.46	2491494	230	17674	46.2	PRJEB20308	d__Bacteria	p__Bacteroidota	c__Bacteroidia	o__Bacteroidales	f__Bacteroidaceae	g__Prevotella	s__Prevotella copri	96.95
Garth_p1__metabat2_high_PE.030.contigs	98.65	1.01	2972588	122	41817	45.5	PRJEB20308	d__Bacteria	p__Bacteroidota	c__Bacteroidia	o__Bacteroidales	f__Bacteroidaceae	g__Prevotella	s__Prevotella copri	96.43
Garth_p2__metabat2_high_PE.044.contigs	98.48	1.01	2736569	233	21149	45.7	PRJEB20308	d__Bacteria	p__Bacteroidota	c__Bacteroidia	o__Bacteroidales	f__Bacteroidaceae	g__Prevotella	s__Prevotella copri	96.6
Gatling_p1__metabat2_low_PE.002.contigs	97.3	0.79	2550883	227	17415	46	PRJEB20308	d__Bacteria	p__Bacteroidota	c__Bacteroidia	o__Bacteroidales	f__Bacteroidaceae	g__Prevotella	s__Prevotella copri	97.02
George_p1__metabat2_low_PE.024.contigs	95.83	0.79	2445662	238	15735	46.3	PRJEB20308	d__Bacteria	p__Bacteroidota	c__Bacteroidia	o__Bacteroidales	f__Bacteroidaceae	g__Prevotella	s__Prevotella copri	97.08
George_p2__metabat2_low_PE.036.contigs	97.35	0.68	2527260	237	17689	46.2	PRJEB20308	d__Bacteria	p__Bacteroidota	c__Bacteroidia	o__Bacteroidales	f__Bacteroidaceae	g__Prevotella	s__Prevotella copri	97.01
Glacier_p1__metabat2_high_PE.004.contigs	96.85	0.68	2667089	231	16470	45.9	PRJEB20308	d__Bacteria	p__Bacteroidota	c__Bacteroidia	o__Bacteroidales	f__Bacteroidaceae	g__Prevotella	s__Prevotella copri	96.84
Glacier_p2__metabat2_low_PE.020.contigs	97.47	0.68	2842209	169	28534	45.6	PRJEB20308	d__Bacteria	p__Bacteroidota	c__Bacteroidia	o__Bacteroidales	f__Bacteroidaceae	g__Prevotella	s__Prevotella copri	96.52
Gold_p1__metabat2_low_PE.013.contigs	98.48	1.97	2543460	232	18107	46.2	PRJEB20308	d__Bacteria	p__Bacteroidota	c__Bacteroidia	o__Bacteroidales	f__Bacteroidaceae	g__Prevotella	s__Prevotella copri	97.06
Gold_p2__metabat2_high_PE.007.contigs	97.3	1.46	2486971	242	16090	46.1	PRJEB20308	d__Bacteria	p__Bacteroidota	c__Bacteroidia	o__Bacteroidales	f__Bacteroidaceae	g__Prevotella	s__Prevotella copri	97.14
Jenna_p1__metabat2_low_PE.033.contigs	98.31	0.68	2544485	214	18525	46.1	PRJEB20308	d__Bacteria	p__Bacteroidota	c__Bacteroidia	o__Bacteroidales	f__Bacteroidaceae	g__Prevotella	s__Prevotella copri	97.06
Jenna_p2__metabat2_high_PE.005.contigs	97.97	1.46	2577098	235	17843	46.1	PRJEB20308	d__Bacteria	p__Bacteroidota	c__Bacteroidia	o__Bacteroidales	f__Bacteroidaceae	g__Prevotella	s__Prevotella copri	96.94
Juniper_p1__metabat2_high_PE.032.contigs	97.18	0.68	2732402	220	21296	46	PRJEB20308	d__Bacteria	p__Bacteroidota	c__Bacteroidia	o__Bacteroidales	f__Bacteroidaceae	g__Prevotella	s__Prevotella copri	96.84
Juniper_p2__metabat2_low_PE.040.contigs	97.09	0.79	2523999	269	13920	46.2	PRJEB20308	d__Bacteria	p__Bacteroidota	c__Bacteroidia	o__Bacteroidales	f__Bacteroidaceae	g__Prevotella	s__Prevotella copri	96.68
Kenny_p2__metabat2_low_PE.041.contigs	95.27	1.69	2472292	224	16814	46.2	PRJEB20308	d__Bacteria	p__Bacteroidota	c__Bacteroidia	o__Bacteroidales	f__Bacteroidaceae	g__Prevotella	s__Prevotella copri	97.04
Kit_p1__metabat2_high_PE.020.contigs	97.97	0.69	2539534	238	17956	46.1	PRJEB20308	d__Bacteria	p__Bacteroidota	c__Bacteroidia	o__Bacteroidales	f__Bacteroidaceae	g__Prevotella	s__Prevotella copri	96.97
Kit_p2__metabat2_low_PE.003.contigs	97.6	0.79	2601832	239	17128	46.1	PRJEB20308	d__Bacteria	p__Bacteroidota	c__Bacteroidia	o__Bacteroidales	f__Bacteroidaceae	g__Prevotella	s__Prevotella copri	96.83
Lana_p2__metabat2_high_PE.022.contigs	98.82	1.61	2915796	209	20847	45.7	PRJEB20308	d__Bacteria	p__Bacteroidota	c__Bacteroidia	o__Bacteroidales	f__Bacteroidaceae	g__Prevotella	s__Prevotella copri	96.6
LinusII_BA0109CM-p1__metabat2_low_PE.022.contigs	97.47	1.18	2462591	199	19194	46.2	PRJEB20308	d__Bacteria	p__Bacteroidota	c__Bacteroidia	o__Bacteroidales	f__Bacteroidaceae	g__Prevotella	s__Prevotella copri	97.01
Mack_p1__metabat2_low_PE.003.contigs	96.57	0.68	2452959	237	15970	46.3	PRJEB20308	d__Bacteria	p__Bacteroidota	c__Bacteroidia	o__Bacteroidales	f__Bacteroidaceae	g__Prevotella	s__Prevotella copri	97.05
Mack_p2__metabat2_high_PE.048.contigs	98.31	0.68	2977863	137	37315	45.6	PRJEB20308	d__Bacteria	p__Bacteroidota	c__Bacteroidia	o__Bacteroidales	f__Bacteroidaceae	g__Prevotella	s__Prevotella copri	96.55
Magnolia_p2__metabat2_high_PE.041.contigs	97.97	1.35	3204622	90	57991	45.3	PRJEB20308	d__Bacteria	p__Bacteroidota	c__Bacteroidia	o__Bacteroidales	f__Bacteroidaceae	g__Prevotella	s__Prevotella copri	96.06
Michael_p1__metabat2_low_PE.030.contigs	97.47	0.68	2467943	229	17187	46.2	PRJEB20308	d__Bacteria	p__Bacteroidota	c__Bacteroidia	o__Bacteroidales	f__Bacteroidaceae	g__Prevotella	s__Prevotella copri	97.05
Michael_p2__metabat2_high_PE.033.contigs	97.58	1.69	2483278	234	17271	46.3	PRJEB20308	d__Bacteria	p__Bacteroidota	c__Bacteroidia	o__Bacteroidales	f__Bacteroidaceae	g__Prevotella	s__Prevotella copri	97.14
Monroe_p1__metabat2_high_PE.007.contigs	97.3	0.68	2899570	155	29364	45.6	PRJEB20308	d__Bacteria	p__Bacteroidota	c__Bacteroidia	o__Bacteroidales	f__Bacteroidaceae	g__Prevotella	s__Prevotella copri	96.45
Monroe_p2__metabat2_low_PE.007.contigs	96.96	1.35	2538043	251	16117	46	PRJEB20308	d__Bacteria	p__Bacteroidota	c__Bacteroidia	o__Bacteroidales	f__Bacteroidaceae	g__Prevotella	s__Prevotella copri	96.89
Mummy_p2__metabat2_high_PE.025.contigs	96.85	1.46	2598077	256	16373	46	PRJEB20308	d__Bacteria	p__Bacteroidota	c__Bacteroidia	o__Bacteroidales	f__Bacteroidaceae	g__Prevotella	s__Prevotella copri	96.81
Mya_p2__metabat2_low_PE.001.contigs	97.18	2.14	2530982	228	17664	46.1	PRJEB20308	d__Bacteria	p__Bacteroidota	c__Bacteroidia	o__Bacteroidales	f__Bacteroidaceae	g__Prevotella	s__Prevotella copri	97.06
Peterbilt_p1__metabat2_low_PE.013.contigs	96.58	2.53	2799702	130	37906	45.7	PRJEB20308	d__Bacteria	p__Bacteroidota	c__Bacteroidia	o__Bacteroidales	f__Bacteroidaceae	g__Prevotella	s__Prevotella copri	96.54
Pinky_p2__metabat2_high_PE.022.contigs	96.62	1.02	2508628	253	15496	46.1	PRJEB20308	d__Bacteria	p__Bacteroidota	c__Bacteroidia	o__Bacteroidales	f__Bacteroidaceae	g__Prevotella	s__Prevotella copri	96.98
R01__maxbin2_low_prob.004.contigs	61.79	1.88	2135735	812	2656	46.3	PRJNA532626	d__Bacteria	p__Bacteroidota	c__Bacteroidia	o__Bacteroidales	f__Bacteroidaceae	g__Prevotella	s__	N/A
R02__maxbin2_low_prob.043.contigs	97.98	2.97	3594496	358	19344	45.4	PRJNA532626	d__Bacteria	p__Bacteroidota	c__Bacteroidia	o__Bacteroidales	f__Bacteroidaceae	g__Prevotella	s__	N/A
R03__metabat2_low_PE.024.contigs	91.86	1.49	3310391	397	11255	48.2	PRJNA532626	d__Bacteria	p__Bacteroidota	c__Bacteroidia	o__Bacteroidales	f__Bacteroidaceae	g__Prevotella	s__	N/A
R06__metabat2_high_PE.030.contigs	88.3	3.24	3000080	589	6733	45.5	PRJNA532626	d__Bacteria	p__Bacteroidota	c__Bacteroidia	o__Bacteroidales	f__Bacteroidaceae	g__Prevotella	s__	N/A
R06__metabat2_low_PE.001.contigs	71.71	2.02	1784214	496	4088	49.2	PRJNA532626	d__Bacteria	p__Bacteroidota	c__Bacteroidia	o__Bacteroidales	f__Bacteroidaceae	g__Prevotella	s__	N/A
R12__metabat2_high_PE.039.contigs	86.95	2.78	3683130	592	8137	50.5	PRJNA532626	d__Bacteria	p__Bacteroidota	c__Bacteroidia	o__Bacteroidales	f__Bacteroidaceae	g__Prevotella	s__	N/A
R16__maxbin2_low_prob.001.contigs	96.11	0.34	2161775	74	60632	57.5	PRJNA532626	d__Bacteria	p__Bacteroidota	c__Bacteroidia	o__Bacteroidales	f__Bacteroidaceae	g__Prevotella	s__	N/A
R17__metabat2_low_PE.028.contigs	82.2	0.79	1786783	399	5485	58.3	PRJNA532626	d__Bacteria	p__Bacteroidota	c__Bacteroidia	o__Bacteroidales	f__Bacteroidaceae	g__Prevotella	s__	N/A
R18__metabat2_low_PE.037.contigs	95.37	0.34	2093348	112	26202	57.9	PRJNA532626	d__Bacteria	p__Bacteroidota	c__Bacteroidia	o__Bacteroidales	f__Bacteroidaceae	g__Prevotella	s__	N/A
R20__metabat2_low_PE.033.contigs	95.13	0.55	2059556	156	20749	57.9	PRJNA532626	d__Bacteria	p__Bacteroidota	c__Bacteroidia	o__Bacteroidales	f__Bacteroidaceae	g__Prevotella	s__	N/A
R21__metabat2_high_PE.018.contigs	95.61	1.91	3410190	183	34388	50.9	PRJNA532626	d__Bacteria	p__Bacteroidota	c__Bacteroidia	o__Bacteroidales	f__Bacteroidaceae	g__Prevotella	s__	N/A
R22__metabat2_high_PE.007.contigs	90.61	0.99	2656360	405	9310	41.2	PRJNA532626	d__Bacteria	p__Bacteroidota	c__Bacteroidia	o__Bacteroidales	f__Bacteroidaceae	g__Prevotella	s__	N/A
R23__metabat2_high_PE.030.contigs	98.06	1.22	3300729	159	35086	49	PRJNA532626	d__Bacteria	p__Bacteroidota	c__Bacteroidia	o__Bacteroidales	f__Bacteroidaceae	g__Prevotella	s__Prevotella sp900316265	97.06
R23__metabat2_high_PE.035.contigs	98.15	0.32	3464550	74	72398	49.3	PRJNA532626	d__Bacteria	p__Bacteroidota	c__Bacteroidia	o__Bacteroidales	f__Bacteroidaceae	g__Prevotella	s__Prevotella sp900316985	96.67
R24__maxbin2_high_prob.009.contigs	95.34	4.34	3505787	484	14134	48.9	PRJNA532626	d__Bacteria	p__Bacteroidota	c__Bacteroidia	o__Bacteroidales	f__Bacteroidaceae	g__Prevotella	s__Prevotella sp900316265	97.21
R24__maxbin2_high_prob.033.contigs	96.92	1.02	4189179	220	33028	43.3	PRJNA532626	d__Bacteria	p__Bacteroidota	c__Bacteroidia	o__Bacteroidales	f__Bacteroidaceae	g__Prevotella	s__	N/A
R25__metabat2_low_PE.048.contigs	83.16	1.54	2890385	419	9131	56	PRJNA532626	d__Bacteria	p__Bacteroidota	c__Bacteroidia	o__Bacteroidales	f__Bacteroidaceae	g__Prevotella	s__Prevotella sp900318915	95.07
R26__metabat2_high_PE.001.contigs	86.32	1.45	2429601	385	8546	49.6	PRJNA532626	d__Bacteria	p__Bacteroidota	c__Bacteroidia	o__Bacteroidales	f__Bacteroidaceae	g__Prevotella	s__Prevotella sp900316265	97.58
R26__metabat2_high_PE.018.contigs	92.7	0.56	2944033	152	33542	48.5	PRJNA532626	d__Bacteria	p__Bacteroidota	c__Bacteroidia	o__Bacteroidales	f__Bacteroidaceae	g__Prevotella	s__	N/A
R26__metabat2_low_PE.011.contigs	91.09	1.06	2499705	364	9779	41.3	PRJNA532626	d__Bacteria	p__Bacteroidota	c__Bacteroidia	o__Bacteroidales	f__Bacteroidaceae	g__Prevotella	s__	N/A
R28__maxbin2_high_prob.043.contigs	63.86	3.06	2597595	910	3005	42	PRJNA532626	d__Bacteria	p__Bacteroidota	c__Bacteroidia	o__Bacteroidales	f__Bacteroidaceae	g__Prevotella	s__	N/A
R28__metabat2_low_PE.058.contigs	56.53	1.42	1444572	477	3138	49.7	PRJNA532626	d__Bacteria	p__Bacteroidota	c__Bacteroidia	o__Bacteroidales	f__Bacteroidaceae	g__Prevotella	s__Prevotella sp900316265	97.31
Rahab_p1__metabat2_low_PE.002.contigs	96.62	1.35	2509021	255	15553	46.2	PRJEB20308	d__Bacteria	p__Bacteroidota	c__Bacteroidia	o__Bacteroidales	f__Bacteroidaceae	g__Prevotella	s__Prevotella copri	96.97
Reba_p1__metabat2_low_PE.011.contigs	97.18	0.68	2563936	220	19851	46.1	PRJEB20308	d__Bacteria	p__Bacteroidota	c__Bacteroidia	o__Bacteroidales	f__Bacteroidaceae	g__Prevotella	s__Prevotella copri	96.93
Reba_p2__metabat2_low_PE.002.contigs	96.96	1.69	2491332	214	17424	46.2	PRJEB20308	d__Bacteria	p__Bacteroidota	c__Bacteroidia	o__Bacteroidales	f__Bacteroidaceae	g__Prevotella	s__Prevotella copri	96.87
Red_p1__metabat2_low_PE.035.contigs	96.34	0.68	2569269	251	16374	46.1	PRJEB20308	d__Bacteria	p__Bacteroidota	c__Bacteroidia	o__Bacteroidales	f__Bacteroidaceae	g__Prevotella	s__Prevotella copri	96.93
Red_p2__metabat2_low_PE.007.contigs	95.95	0.62	2424668	261	15854	46.2	PRJEB20308	d__Bacteria	p__Bacteroidota	c__Bacteroidia	o__Bacteroidales	f__Bacteroidaceae	g__Prevotella	s__Prevotella copri	97.06
Reeses_p1__metabat2_low_PE.020.contigs	97.8	0.68	2561360	224	18665	46.1	PRJEB20308	d__Bacteria	p__Bacteroidota	c__Bacteroidia	o__Bacteroidales	f__Bacteroidaceae	g__Prevotella	s__Prevotella copri	96.89
Reeses_p2__metabat2_low_PE.028.contigs	95.95	0.69	2513167	261	13988	46.1	PRJEB20308	d__Bacteria	p__Bacteroidota	c__Bacteroidia	o__Bacteroidales	f__Bacteroidaceae	g__Prevotella	s__Prevotella copri	96.93
SAMEA103957795__metabat2_low_PE.014.contigs	96.28	0.68	2566656	245	16080	46.1	PRJEB20308	d__Bacteria	p__Bacteroidota	c__Bacteroidia	o__Bacteroidales	f__Bacteroidaceae	g__Prevotella	s__Prevotella copri	96.95
SAMEA103957796__metabat2_low_PE.032.contigs	95.1	0.79	2433468	233	16279	46.1	PRJEB20308	d__Bacteria	p__Bacteroidota	c__Bacteroidia	o__Bacteroidales	f__Bacteroidaceae	g__Prevotella	s__Prevotella copri	97.02
SAMEA104315420__metabat2_high_PE.027.contigs	96.44	0.74	3067668	244	18827	45	PRJEB22765	d__Bacteria	p__Bacteroidota	c__Bacteroidia	o__Bacteroidales	f__Bacteroidaceae	g__Prevotella	s__	N/A
SAMEA104315420__metabat2_low_PE.045.contigs	89.12	3.06	2478394	486	6391	46.1	PRJEB22765	d__Bacteria	p__Bacteroidota	c__Bacteroidia	o__Bacteroidales	f__Bacteroidaceae	g__Prevotella	s__Prevotella sp002251295	97.37
SAMEA104315421__maxbin2_low_prob.003.contigs	53.62	3.11	1782492	582	3218	45.7	PRJEB22765	d__Bacteria	p__Bacteroidota	c__Bacteroidia	o__Bacteroidales	f__Bacteroidaceae	g__Prevotella	s__	N/A
SAMEA104315425__metabat2_low_PE.021.contigs	98.3	0.87	2712718	254	15028	46	PRJEB22765	d__Bacteria	p__Bacteroidota	c__Bacteroidia	o__Bacteroidales	f__Bacteroidaceae	g__Prevotella	s__Prevotella sp002251295	97.48
SAMEA104315425__metabat2_low_PE.041.contigs	70.04	1.05	2169262	671	3409	45.1	PRJEB22765	d__Bacteria	p__Bacteroidota	c__Bacteroidia	o__Bacteroidales	f__Bacteroidaceae	g__Prevotella	s__	N/A
SAMEA104315426__metabat2_low_PE.017.contigs	71.49	2.35	2117395	662	3524	44.9	PRJEB22765	d__Bacteria	p__Bacteroidota	c__Bacteroidia	o__Bacteroidales	f__Bacteroidaceae	g__Prevotella	s__	N/A
SAMEA104315426__metabat2_low_PE.024.contigs	98.5	0.28	2864533	76	60580	46	PRJEB22765	d__Bacteria	p__Bacteroidota	c__Bacteroidia	o__Bacteroidales	f__Bacteroidaceae	g__Prevotella	s__Prevotella sp002251295	97.62
SAMEA104315427__metabat2_high_PE.023.contigs	89.51	1.37	3034628	282	18840	45.5	PRJEB22765	d__Bacteria	p__Bacteroidota	c__Bacteroidia	o__Bacteroidales	f__Bacteroidaceae	g__Prevotella	s__	N/A
SAMEA104315428__metabat2_high_PE.032.contigs	90.25	1.64	2490982	393	9117	43.5	PRJEB22765	d__Bacteria	p__Bacteroidota	c__Bacteroidia	o__Bacteroidales	f__Bacteroidaceae	g__Prevotella	s__Prevotella sp000436915	97.2
SAMEA104315429__metabat2_high_PE.009.contigs	96.94	0.56	3375304	122	41888	44.6	PRJEB22765	d__Bacteria	p__Bacteroidota	c__Bacteroidia	o__Bacteroidales	f__Bacteroidaceae	g__Prevotella	s__	N/A
SAMEA104315430__metabat2_high_PE.005.contigs	82.32	2.59	2189547	521	4929	43.3	PRJEB22765	d__Bacteria	p__Bacteroidota	c__Bacteroidia	o__Bacteroidales	f__Bacteroidaceae	g__Prevotella	s__Prevotella sp000436915	96.92
SAMEA104315430__metabat2_low_PE.023.contigs	95.78	0.37	2540271	314	12927	46.4	PRJEB22765	d__Bacteria	p__Bacteroidota	c__Bacteroidia	o__Bacteroidales	f__Bacteroidaceae	g__Prevotella	s__Prevotella sp002251295	97.82
SAMEA104315431__metabat2_low_PE.043.contigs	80.43	1.88	2586464	634	4723	44.6	PRJEB22765	d__Bacteria	p__Bacteroidota	c__Bacteroidia	o__Bacteroidales	f__Bacteroidaceae	g__Prevotella	s__	N/A
SAMEA104315432__metabat2_low_PE.029.contigs	99.17	0.28	2781609	137	34463	46.1	PRJEB22765	d__Bacteria	p__Bacteroidota	c__Bacteroidia	o__Bacteroidales	f__Bacteroidaceae	g__Prevotella	s__Prevotella sp002251295	97.54
SAMEA104315432__metabat2_low_PE.031.contigs	96.2	0.19	3094387	179	29368	44.8	PRJEB22765	d__Bacteria	p__Bacteroidota	c__Bacteroidia	o__Bacteroidales	f__Bacteroidaceae	g__Prevotella	s__	N/A
SAMEA104315433__metabat2_high_PE.020.contigs	98.18	1.03	2693614	276	15485	46.3	PRJEB22765	d__Bacteria	p__Bacteroidota	c__Bacteroidia	o__Bacteroidales	f__Bacteroidaceae	g__Prevotella	s__Prevotella sp002251295	97.65
SAMEA104315434__metabat2_high_PE.014.contigs	92.47	0.49	3006922	139	34987	48	PRJEB22765	d__Bacteria	p__Bacteroidota	c__Bacteroidia	o__Bacteroidales	f__Bacteroidaceae	g__Prevotella	s__	N/A
SAMEA104315436__metabat2_high_PE.045.contigs	92.14	1.34	2675796	296	13858	43.3	PRJEB22765	d__Bacteria	p__Bacteroidota	c__Bacteroidia	o__Bacteroidales	f__Bacteroidaceae	g__Prevotella	s__Prevotella sp000436915	96.84
SAMEA104315437__maxbin2_low_prob.038.contigs	70.91	0.72	2077751	280	12114	45.1	PRJEB22765	d__Bacteria	p__Bacteroidota	c__Bacteroidia	o__Bacteroidales	f__Bacteroidaceae	g__Prevotella	s__	N/A
SAMEA104315437__metabat2_high_PE.027.contigs	92.27	1.3	3393712	136	48062	45.9	PRJEB22765	d__Bacteria	p__Bacteroidota	c__Bacteroidia	o__Bacteroidales	f__Bacteroidaceae	g__Prevotella	s__Prevotella sp000436035	97.19
SAMEA104315437__metabat2_high_PE.043.contigs	97.36	4.56	4516071	154	68302	44	PRJEB22765	d__Bacteria	p__Bacteroidota	c__Bacteroidia	o__Bacteroidales	f__Bacteroidaceae	g__Prevotella	s__	N/A
SAMEA104315439__metabat2_high_PE.001.contigs	93.63	1.57	2936519	344	11702	45	PRJEB22765	d__Bacteria	p__Bacteroidota	c__Bacteroidia	o__Bacteroidales	f__Bacteroidaceae	g__Prevotella	s__	N/A
SAMEA104315439__metabat2_low_PE.004.contigs	91.56	1.93	2500510	339	10809	46.3	PRJEB22765	d__Bacteria	p__Bacteroidota	c__Bacteroidia	o__Bacteroidales	f__Bacteroidaceae	g__Prevotella	s__Prevotella sp002251295	97.54
SAMEA104404100__maxbin2_high_prob.075.contigs	55.31	4.74	1567730	532	3096	40.2	PRJEB23642	d__Bacteria	p__Bacteroidota	c__Bacteroidia	o__Bacteroidales	f__Bacteroidaceae	g__Prevotella	s__	N/A
SAMEA3387433__metabat2_low_PE.004.contigs	92.03	1.93	2531063	408	8388	46.1	PRJEB9357	d__Bacteria	p__Bacteroidota	c__Bacteroidia	o__Bacteroidales	f__Bacteroidaceae	g__Prevotella	s__Prevotella copri	96.65
SAMEA3387434__maxbin2_low_prob.002.contigs	95.55	1.07	2566580	374	9743	46	PRJEB9357	d__Bacteria	p__Bacteroidota	c__Bacteroidia	o__Bacteroidales	f__Bacteroidaceae	g__Prevotella	s__Prevotella copri	96.88
SAMEA3387435__maxbin2_low_prob.019.contigs	94.9	1.58	2670311	320	13894	46	PRJEB9357	d__Bacteria	p__Bacteroidota	c__Bacteroidia	o__Bacteroidales	f__Bacteroidaceae	g__Prevotella	s__Prevotella copri	96.82
SAMEA3387436__metabat2_high_PE.023.contigs	97.92	0.81	2623273	301	12674	46	PRJEB9357	d__Bacteria	p__Bacteroidota	c__Bacteroidia	o__Bacteroidales	f__Bacteroidaceae	g__Prevotella	s__Prevotella copri	96.8
SAMEA3387437__maxbin2_low_prob.022.contigs	93.87	1.35	2587879	416	8810	46	PRJEB9357	d__Bacteria	p__Bacteroidota	c__Bacteroidia	o__Bacteroidales	f__Bacteroidaceae	g__Prevotella	s__Prevotella copri	96.67
SAMEA3387438__metabat2_low_PE.018.contigs	91.16	1.54	2407554	492	5891	46.5	PRJEB9357	d__Bacteria	p__Bacteroidota	c__Bacteroidia	o__Bacteroidales	f__Bacteroidaceae	g__Prevotella	s__Prevotella copri	96.79
SAMEA3387439__maxbin2_low_prob.003.contigs	97.47	0.79	2595490	293	15041	46.1	PRJEB9357	d__Bacteria	p__Bacteroidota	c__Bacteroidia	o__Bacteroidales	f__Bacteroidaceae	g__Prevotella	s__Prevotella copri	96.92
SAMEA3387442__maxbin2_low_prob.007.contigs	95.91	3.11	3069420	477	9718	45.6	PRJEB9357	d__Bacteria	p__Bacteroidota	c__Bacteroidia	o__Bacteroidales	f__Bacteroidaceae	g__Prevotella	s__Prevotella copri	96.25
SAMEA3387444__maxbin2_low_prob.014.contigs	94.03	0.79	2625829	296	15423	45.9	PRJEB9357	d__Bacteria	p__Bacteroidota	c__Bacteroidia	o__Bacteroidales	f__Bacteroidaceae	g__Prevotella	s__Prevotella copri	96.79
SAMEA3387445__metabat2_high_PE.012.contigs	91.12	1.65	2535859	473	6684	45.9	PRJEB9357	d__Bacteria	p__Bacteroidota	c__Bacteroidia	o__Bacteroidales	f__Bacteroidaceae	g__Prevotella	s__Prevotella copri	96.63
SAMEA3387447__metabat2_low_PE.029.contigs	96.4	0.51	2601763	248	17882	46.2	PRJEB9357	d__Bacteria	p__Bacteroidota	c__Bacteroidia	o__Bacteroidales	f__Bacteroidaceae	g__Prevotella	s__Prevotella copri	96.98
SAMEA3387448__metabat2_high_PE.032.contigs	96.17	1.46	2779959	246	21333	45.9	PRJEB9357	d__Bacteria	p__Bacteroidota	c__Bacteroidia	o__Bacteroidales	f__Bacteroidaceae	g__Prevotella	s__Prevotella copri	96.78
SAMEA3387450__metabat2_low_PE.009.contigs	95.82	1.87	2584009	325	11846	46.1	PRJEB9357	d__Bacteria	p__Bacteroidota	c__Bacteroidia	o__Bacteroidales	f__Bacteroidaceae	g__Prevotella	s__Prevotella copri	96.82
SAMEA3387451__metabat2_low_PE.027.contigs	96.79	2.53	2686129	368	10323	45.8	PRJEB9357	d__Bacteria	p__Bacteroidota	c__Bacteroidia	o__Bacteroidales	f__Bacteroidaceae	g__Prevotella	s__Prevotella copri	96.62
SAMEA3387452__metabat2_low_PE.025.contigs	96.28	0.96	2551496	249	16504	46.2	PRJEB9357	d__Bacteria	p__Bacteroidota	c__Bacteroidia	o__Bacteroidales	f__Bacteroidaceae	g__Prevotella	s__Prevotella copri	96.86
SAMEA3387455__maxbin2_high_prob.001.contigs	95.16	0.84	2532804	323	13434	46.1	PRJEB9357	d__Bacteria	p__Bacteroidota	c__Bacteroidia	o__Bacteroidales	f__Bacteroidaceae	g__Prevotella	s__Prevotella copri	96.93
SAMEA3387456__metabat2_high_PE.017.contigs	96.81	1.46	2623701	252	17683	46.2	PRJEB9357	d__Bacteria	p__Bacteroidota	c__Bacteroidia	o__Bacteroidales	f__Bacteroidaceae	g__Prevotella	s__Prevotella copri	96.79
SAMEA3387457__metabat2_high_PE.024.contigs	93.06	2.51	2468932	424	7320	46.1	PRJEB9357	d__Bacteria	p__Bacteroidota	c__Bacteroidia	o__Bacteroidales	f__Bacteroidaceae	g__Prevotella	s__Prevotella copri	96.61
SAMEA3387459__metabat2_low_PE.006.contigs	96.57	1.5	2639806	335	11278	45.9	PRJEB9357	d__Bacteria	p__Bacteroidota	c__Bacteroidia	o__Bacteroidales	f__Bacteroidaceae	g__Prevotella	s__Prevotella copri	96.6
SAMEA3387461__metabat2_low_PE.018.contigs	93.83	1.39	2623292	291	12751	46.1	PRJEB9357	d__Bacteria	p__Bacteroidota	c__Bacteroidia	o__Bacteroidales	f__Bacteroidaceae	g__Prevotella	s__Prevotella copri	96.66
SAMEA3387462__metabat2_high_PE.009.contigs	98.5	1.01	2653106	306	12626	46	PRJEB9357	d__Bacteria	p__Bacteroidota	c__Bacteroidia	o__Bacteroidales	f__Bacteroidaceae	g__Prevotella	s__Prevotella copri	96.73
SAMEA3387463__maxbin2_low_prob.031.contigs	96.4	1.01	2755968	322	14087	46	PRJEB9357	d__Bacteria	p__Bacteroidota	c__Bacteroidia	o__Bacteroidales	f__Bacteroidaceae	g__Prevotella	s__Prevotella copri	96.76
SAMEA3387464__metabat2_high_PE.027.contigs	96.85	0.68	2608491	263	17816	46.1	PRJEB9357	d__Bacteria	p__Bacteroidota	c__Bacteroidia	o__Bacteroidales	f__Bacteroidaceae	g__Prevotella	s__Prevotella copri	96.93
SAMEA3387465__maxbin2_high_prob.018.contigs	95.83	0.68	2626177	263	16412	46.1	PRJEB9357	d__Bacteria	p__Bacteroidota	c__Bacteroidia	o__Bacteroidales	f__Bacteroidaceae	g__Prevotella	s__Prevotella copri	97.07
SAMEA3387466__metabat2_high_PE.018.contigs	97.75	1.13	2641014	262	14969	46.2	PRJEB9357	d__Bacteria	p__Bacteroidota	c__Bacteroidia	o__Bacteroidales	f__Bacteroidaceae	g__Prevotella	s__Prevotella copri	96.87
SAMEA3387467__metabat2_low_PE.029.contigs	97.86	1.3	2835617	262	20095	45.7	PRJEB9357	d__Bacteria	p__Bacteroidota	c__Bacteroidia	o__Bacteroidales	f__Bacteroidaceae	g__Prevotella	s__Prevotella copri	96.63
SAMEA3387468__metabat2_high_PE.033.contigs	96.51	1.03	2638969	280	14200	46.1	PRJEB9357	d__Bacteria	p__Bacteroidota	c__Bacteroidia	o__Bacteroidales	f__Bacteroidaceae	g__Prevotella	s__Prevotella copri	96.97
SAMEA3387469__metabat2_high_PE.023.contigs	97.41	1.01	2688297	257	17608	46	PRJEB9357	d__Bacteria	p__Bacteroidota	c__Bacteroidia	o__Bacteroidales	f__Bacteroidaceae	g__Prevotella	s__Prevotella copri	96.85
SAMEA3387470__metabat2_low_PE.012.contigs	97.39	0.79	2773748	266	16716	46	PRJEB9357	d__Bacteria	p__Bacteroidota	c__Bacteroidia	o__Bacteroidales	f__Bacteroidaceae	g__Prevotella	s__Prevotella copri	96.79
SAMEA3387471__metabat2_low_PE.022.contigs	98.39	2.25	2797309	265	17210	46	PRJEB9357	d__Bacteria	p__Bacteroidota	c__Bacteroidia	o__Bacteroidales	f__Bacteroidaceae	g__Prevotella	s__Prevotella copri	96.65
SAMEA3387472__metabat2_high_PE.041.contigs	97.75	0.96	2584598	308	13332	46.2	PRJEB9357	d__Bacteria	p__Bacteroidota	c__Bacteroidia	o__Bacteroidales	f__Bacteroidaceae	g__Prevotella	s__Prevotella copri	97.04
SAMEA3387474__metabat2_high_PE.014.contigs	98.09	1.13	2782587	260	18751	45.7	PRJEB9357	d__Bacteria	p__Bacteroidota	c__Bacteroidia	o__Bacteroidales	f__Bacteroidaceae	g__Prevotella	s__Prevotella copri	96.72
SAMEA3387475__metabat2_high_PE.006.contigs	97.47	0.62	2681042	266	17683	46	PRJEB9357	d__Bacteria	p__Bacteroidota	c__Bacteroidia	o__Bacteroidales	f__Bacteroidaceae	g__Prevotella	s__Prevotella copri	96.8
SAMEA3387476__metabat2_low_PE.022.contigs	98.02	2.14	2681529	273	16833	46	PRJEB9357	d__Bacteria	p__Bacteroidota	c__Bacteroidia	o__Bacteroidales	f__Bacteroidaceae	g__Prevotella	s__Prevotella copri	96.8
SAMEA3387477__metabat2_low_PE.023.contigs	97.64	1.13	2717360	206	22553	46	PRJEB9357	d__Bacteria	p__Bacteroidota	c__Bacteroidia	o__Bacteroidales	f__Bacteroidaceae	g__Prevotella	s__Prevotella copri	96.8
SAMEA3387478__maxbin2_low_prob.025.contigs	96.41	0.69	2552303	255	16332	46	PRJEB9357	d__Bacteria	p__Bacteroidota	c__Bacteroidia	o__Bacteroidales	f__Bacteroidaceae	g__Prevotella	s__Prevotella copri	96.88
SAMEA3387479__metabat2_low_PE.012.contigs	97.07	1.01	2576236	276	15239	46.1	PRJEB9357	d__Bacteria	p__Bacteroidota	c__Bacteroidia	o__Bacteroidales	f__Bacteroidaceae	g__Prevotella	s__Prevotella copri	96.89
SAMEA3387480__metabat2_low_PE.014.contigs	98.54	1.63	2660334	281	14424	45.9	PRJEB9357	d__Bacteria	p__Bacteroidota	c__Bacteroidia	o__Bacteroidales	f__Bacteroidaceae	g__Prevotella	s__Prevotella copri	96.65
SAMEA3387481__metabat2_low_PE.031.contigs	96.13	1.97	2563653	271	12874	46.1	PRJEB9357	d__Bacteria	p__Bacteroidota	c__Bacteroidia	o__Bacteroidales	f__Bacteroidaceae	g__Prevotella	s__Prevotella copri	96.93
SAMEA3387482__metabat2_low_PE.030.contigs	96.73	1.36	2569703	238	17619	46.1	PRJEB9357	d__Bacteria	p__Bacteroidota	c__Bacteroidia	o__Bacteroidales	f__Bacteroidaceae	g__Prevotella	s__Prevotella copri	96.93
SAMEA3387483__maxbin2_low_prob.027.contigs	95.5	0.79	2624811	234	19782	46	PRJEB9357	d__Bacteria	p__Bacteroidota	c__Bacteroidia	o__Bacteroidales	f__Bacteroidaceae	g__Prevotella	s__Prevotella copri	96.84
SAMEA3387484__metabat2_low_PE.008.contigs	96.96	2.85	2656522	272	15697	46	PRJEB9357	d__Bacteria	p__Bacteroidota	c__Bacteroidia	o__Bacteroidales	f__Bacteroidaceae	g__Prevotella	s__Prevotella copri	96.88
SAMEA3387485__metabat2_high_PE.002.contigs	96.62	1.13	2556565	291	14213	46.2	PRJEB9357	d__Bacteria	p__Bacteroidota	c__Bacteroidia	o__Bacteroidales	f__Bacteroidaceae	g__Prevotella	s__Prevotella copri	96.96
SAMEA3387487__metabat2_high_PE.025.contigs	97.11	1.01	2614410	290	13499	46	PRJEB9357	d__Bacteria	p__Bacteroidota	c__Bacteroidia	o__Bacteroidales	f__Bacteroidaceae	g__Prevotella	s__Prevotella copri	96.79
SAMEA3387488__maxbin2_high_prob.020.contigs	97.3	1.13	2816347	300	17341	45.9	PRJEB9357	d__Bacteria	p__Bacteroidota	c__Bacteroidia	o__Bacteroidales	f__Bacteroidaceae	g__Prevotella	s__Prevotella copri	96.75
SAMEA3387489__metabat2_low_PE.007.contigs	98.16	0.51	2666742	255	17154	46	PRJEB9357	d__Bacteria	p__Bacteroidota	c__Bacteroidia	o__Bacteroidales	f__Bacteroidaceae	g__Prevotella	s__Prevotella copri	96.63
SAMEA3387490__metabat2_high_PE.011.contigs	97.41	1.13	2654478	259	16365	46.2	PRJEB9357	d__Bacteria	p__Bacteroidota	c__Bacteroidia	o__Bacteroidales	f__Bacteroidaceae	g__Prevotella	s__Prevotella copri	96.81
SAMEA3387491__metabat2_low_PE.027.contigs	96.09	1.13	2673671	294	14634	46.1	PRJEB9357	d__Bacteria	p__Bacteroidota	c__Bacteroidia	o__Bacteroidales	f__Bacteroidaceae	g__Prevotella	s__Prevotella copri	97.03
SAMEA3387492__metabat2_high_PE.009.contigs	96.88	2.31	2623328	289	14198	46.3	PRJEB9357	d__Bacteria	p__Bacteroidota	c__Bacteroidia	o__Bacteroidales	f__Bacteroidaceae	g__Prevotella	s__Prevotella copri	96.99
SAMEA3387493__metabat2_low_PE.017.contigs	97.07	0.62	2680606	265	14224	46.1	PRJEB9357	d__Bacteria	p__Bacteroidota	c__Bacteroidia	o__Bacteroidales	f__Bacteroidaceae	g__Prevotella	s__Prevotella copri	96.96
SAMEA3387494__metabat2_high_PE.005.contigs	96.9	1.13	2637571	268	17912	46.1	PRJEB9357	d__Bacteria	p__Bacteroidota	c__Bacteroidia	o__Bacteroidales	f__Bacteroidaceae	g__Prevotella	s__Prevotella copri	96.82
SAMEA3387495__metabat2_low_PE.036.contigs	96.73	0.96	2651531	282	14452	46.2	PRJEB9357	d__Bacteria	p__Bacteroidota	c__Bacteroidia	o__Bacteroidales	f__Bacteroidaceae	g__Prevotella	s__Prevotella copri	96.84
SAMEA3387496__metabat2_high_PE.028.contigs	98.2	0.62	2736079	266	15768	46	PRJEB9357	d__Bacteria	p__Bacteroidota	c__Bacteroidia	o__Bacteroidales	f__Bacteroidaceae	g__Prevotella	s__Prevotella copri	96.75
SAMEA3387497__metabat2_low_PE.016.contigs	96.73	1.13	2622270	308	13719	46.1	PRJEB9357	d__Bacteria	p__Bacteroidota	c__Bacteroidia	o__Bacteroidales	f__Bacteroidaceae	g__Prevotella	s__Prevotella copri	97.03
SAMEA3387498__metabat2_low_PE.012.contigs	96.73	0.84	2631634	267	15768	46.2	PRJEB9357	d__Bacteria	p__Bacteroidota	c__Bacteroidia	o__Bacteroidales	f__Bacteroidaceae	g__Prevotella	s__Prevotella copri	96.94
SAMEA3387499__metabat2_high_PE.022.contigs	98.09	0.84	2525991	310	12333	46.3	PRJEB9357	d__Bacteria	p__Bacteroidota	c__Bacteroidia	o__Bacteroidales	f__Bacteroidaceae	g__Prevotella	s__Prevotella copri	97.17
SAMEA3387500__maxbin2_high_prob.004.contigs	98.31	1.03	2778184	311	15603	45.9	PRJEB9357	d__Bacteria	p__Bacteroidota	c__Bacteroidia	o__Bacteroidales	f__Bacteroidaceae	g__Prevotella	s__Prevotella copri	96.66
SAMEA3387502__metabat2_low_PE.037.contigs	96.71	1.67	2608644	280	13517	46.3	PRJEB9357	d__Bacteria	p__Bacteroidota	c__Bacteroidia	o__Bacteroidales	f__Bacteroidaceae	g__Prevotella	s__Prevotella copri	96.99
SAMEA3387503__metabat2_high_PE.039.contigs	97.97	2.48	2643070	273	15313	46.2	PRJEB9357	d__Bacteria	p__Bacteroidota	c__Bacteroidia	o__Bacteroidales	f__Bacteroidaceae	g__Prevotella	s__Prevotella copri	96.86
SAMEA3387504__metabat2_low_PE.022.contigs	96.55	1.07	2664994	268	16132	45.9	PRJEB9357	d__Bacteria	p__Bacteroidota	c__Bacteroidia	o__Bacteroidales	f__Bacteroidaceae	g__Prevotella	s__Prevotella copri	96.88
SAMEA3387505__metabat2_low_PE.019.contigs	95.27	1.35	2661274	258	15802	46	PRJEB9357	d__Bacteria	p__Bacteroidota	c__Bacteroidia	o__Bacteroidales	f__Bacteroidaceae	g__Prevotella	s__Prevotella copri	96.78
SAMEA3387506__metabat2_low_PE.002.contigs	98.49	1.63	2767593	228	21428	45.9	PRJEB9357	d__Bacteria	p__Bacteroidota	c__Bacteroidia	o__Bacteroidales	f__Bacteroidaceae	g__Prevotella	s__Prevotella copri	96.65
SAMEA3387507__metabat2_high_PE.035.contigs	97.52	0.73	2590611	245	18664	46.1	PRJEB9357	d__Bacteria	p__Bacteroidota	c__Bacteroidia	o__Bacteroidales	f__Bacteroidaceae	g__Prevotella	s__Prevotella copri	96.89
SAMEA3387508__maxbin2_high_prob.006.contigs	98.79	0.84	2636596	363	10712	46	PRJEB9357	d__Bacteria	p__Bacteroidota	c__Bacteroidia	o__Bacteroidales	f__Bacteroidaceae	g__Prevotella	s__Prevotella copri	96.82
SAMEA3387509__maxbin2_low_prob.032.contigs	96.17	1.13	2680351	314	14176	45.9	PRJEB9357	d__Bacteria	p__Bacteroidota	c__Bacteroidia	o__Bacteroidales	f__Bacteroidaceae	g__Prevotella	s__Prevotella copri	96.94
SAMEA3387510__metabat2_high_PE.009.contigs	96.46	1.69	2676639	300	14251	46	PRJEB9357	d__Bacteria	p__Bacteroidota	c__Bacteroidia	o__Bacteroidales	f__Bacteroidaceae	g__Prevotella	s__Prevotella copri	96.5
SAMEA3387511__metabat2_high_PE.032.contigs	97.86	0.68	2776597	232	18930	45.9	PRJEB9357	d__Bacteria	p__Bacteroidota	c__Bacteroidia	o__Bacteroidales	f__Bacteroidaceae	g__Prevotella	s__Prevotella copri	96.62
SAMEA3387512__maxbin2_low_prob.006.contigs	99.2	0	3184333	69	95444	46.4	PRJEB9357	d__Bacteria	p__Bacteroidota	c__Bacteroidia	o__Bacteroidales	f__Bacteroidaceae	g__Prevotella	s__	N/A
SAMEA3387512__maxbin2_low_prob.028.contigs	96.96	1.01	2794725	300	16401	45.9	PRJEB9357	d__Bacteria	p__Bacteroidota	c__Bacteroidia	o__Bacteroidales	f__Bacteroidaceae	g__Prevotella	s__Prevotella copri	96.66
SAMEA3387513__metabat2_low_PE.016.contigs	97.14	1.5	2540337	290	15329	46.3	PRJEB9357	d__Bacteria	p__Bacteroidota	c__Bacteroidia	o__Bacteroidales	f__Bacteroidaceae	g__Prevotella	s__Prevotella copri	97.01
SAMEA3387514__metabat2_low_PE.021.contigs	97.68	2.48	2740837	308	16155	46	PRJEB9357	d__Bacteria	p__Bacteroidota	c__Bacteroidia	o__Bacteroidales	f__Bacteroidaceae	g__Prevotella	s__Prevotella copri	96.72
SAMEA3387515__metabat2_high_PE.027.contigs	83.01	0.64	2154096	597	3982	46.1	PRJEB9357	d__Bacteria	p__Bacteroidota	c__Bacteroidia	o__Bacteroidales	f__Bacteroidaceae	g__Prevotella	s__Prevotella copri	96.3
SAMEA3387516__metabat2_low_PE.012.contigs	96.11	0.79	2755645	245	17494	46	PRJEB9357	d__Bacteria	p__Bacteroidota	c__Bacteroidia	o__Bacteroidales	f__Bacteroidaceae	g__Prevotella	s__Prevotella copri	96.84
SAMEA3387517__metabat2_low_PE.013.contigs	97.86	1.01	2555266	234	17912	46.2	PRJEB9357	d__Bacteria	p__Bacteroidota	c__Bacteroidia	o__Bacteroidales	f__Bacteroidaceae	g__Prevotella	s__Prevotella copri	97.01
SAMEA3387518__metabat2_low_PE.007.contigs	96.62	1.07	2682757	283	15334	46	PRJEB9357	d__Bacteria	p__Bacteroidota	c__Bacteroidia	o__Bacteroidales	f__Bacteroidaceae	g__Prevotella	s__Prevotella copri	96.85
SAMEA3387519__metabat2_high_PE.023.contigs	97.86	2.2	2703480	273	15768	46	PRJEB9357	d__Bacteria	p__Bacteroidota	c__Bacteroidia	o__Bacteroidales	f__Bacteroidaceae	g__Prevotella	s__Prevotella copri	96.88
SAMEA3443758__metabat2_high_PE.029.contigs	96.62	1.01	2644576	278	14493	46.1	PRJEB9357	d__Bacteria	p__Bacteroidota	c__Bacteroidia	o__Bacteroidales	f__Bacteroidaceae	g__Prevotella	s__Prevotella copri	96.95
SAMEA3663006__maxbin2_high_prob.014.contigs	59.43	4.85	2270180	829	2843	43.8	PRJEB11755	d__Bacteria	p__Bacteroidota	c__Bacteroidia	o__Bacteroidales	f__Bacteroidaceae	g__Prevotella	s__	N/A
SAMEA3663006__maxbin2_low_prob.005.contigs	94.03	0.93	2381217	297	13432	46.3	PRJEB11755	d__Bacteria	p__Bacteroidota	c__Bacteroidia	o__Bacteroidales	f__Bacteroidaceae	g__Prevotella	s__Prevotella sp002251295	99.14
SAMEA3663006__metabat2_low_PE.012.contigs	85.06	0.67	2198725	394	7815	43.6	PRJEB11755	d__Bacteria	p__Bacteroidota	c__Bacteroidia	o__Bacteroidales	f__Bacteroidaceae	g__Prevotella	s__Prevotella sp000434515	97.81
SAMEA3663006__metabat2_low_PE.026.contigs	81.64	2.67	2223216	525	5018	46.4	PRJEB11755	d__Bacteria	p__Bacteroidota	c__Bacteroidia	o__Bacteroidales	f__Bacteroidaceae	g__Prevotella	s__	N/A
SAMEA3663013__metabat2_low_PE.038.contigs	95.14	0.94	2531333	133	33580	51.4	PRJEB11755	d__Bacteria	p__Bacteroidota	c__Bacteroidia	o__Bacteroidales	f__Bacteroidaceae	g__Prevotella	s__Prevotella sp000434975	96.85
SAMEA3663015__metabat2_low_PE.023.contigs	95.03	0.68	2306395	305	10981	49.3	PRJEB11755	d__Bacteria	p__Bacteroidota	c__Bacteroidia	o__Bacteroidales	f__Bacteroidaceae	g__Prevotella	s__Prevotella sp002251245	99.26
SAMEA3663023__metabat2_low_PE.009.contigs	97.41	0.19	2597196	72	53348	46.3	PRJEB11755	d__Bacteria	p__Bacteroidota	c__Bacteroidia	o__Bacteroidales	f__Bacteroidaceae	g__Prevotella	s__Prevotella sp002251295	99
SAMEA3663023__metabat2_low_PE.013.contigs	96.4	0.49	2921375	144	29947	49.3	PRJEB11755	d__Bacteria	p__Bacteroidota	c__Bacteroidia	o__Bacteroidales	f__Bacteroidaceae	g__Prevotella	s__Prevotella sp002251365	98.19
SAMEA3663023__metabat2_low_PE.038.contigs	87.45	0.12	2418906	374	8765	47.7	PRJEB11755	d__Bacteria	p__Bacteroidota	c__Bacteroidia	o__Bacteroidales	f__Bacteroidaceae	g__Prevotella	s__	N/A
SAMEA3663025__maxbin2_high_prob.020.contigs	96.78	0.62	2699892	199	25979	46.3	PRJEB11755	d__Bacteria	p__Bacteroidota	c__Bacteroidia	o__Bacteroidales	f__Bacteroidaceae	g__Prevotella	s__Prevotella sp002251295	98.96
SAMEA3663025__maxbin2_low_prob.015.contigs	95.01	4.03	2795290	422	9921	47.5	PRJEB11755	d__Bacteria	p__Bacteroidota	c__Bacteroidia	o__Bacteroidales	f__Bacteroidaceae	g__Prevotella	s__	N/A
SAMEA3663025__metabat2_low_PE.041.contigs	90.82	1.36	2442974	396	8192	48.5	PRJEB11755	d__Bacteria	p__Bacteroidota	c__Bacteroidia	o__Bacteroidales	f__Bacteroidaceae	g__Prevotella	s__Prevotella sp000834015	98.66
SAMEA3663025__metabat2_low_PE.049.contigs	88.12	1.31	2417466	488	5980	49.6	PRJEB11755	d__Bacteria	p__Bacteroidota	c__Bacteroidia	o__Bacteroidales	f__Bacteroidaceae	g__Prevotella	s__Prevotella sp002251365	98.24
SAMEA3663028__metabat2_high_PE.022.contigs	96.52	1.73	2574952	317	12898	49	PRJEB11755	d__Bacteria	p__Bacteroidota	c__Bacteroidia	o__Bacteroidales	f__Bacteroidaceae	g__Prevotella	s__Prevotella sp002251245	99.22
SAMEA3663028__metabat2_high_PE.024.contigs	96.1	0.9	2721842	237	17866	49.6	PRJEB11755	d__Bacteria	p__Bacteroidota	c__Bacteroidia	o__Bacteroidales	f__Bacteroidaceae	g__Prevotella	s__Prevotella sp002251365	98.13
SAMEA3663028__metabat2_low_PE.038.contigs	73.78	1.48	1814694	183	13397	50.2	PRJEB11755	d__Bacteria	p__Bacteroidota	c__Bacteroidia	o__Bacteroidales	f__Bacteroidaceae	g__Prevotella	s__	N/A
SAMEA3663036__metabat2_high_PE.004.contigs	86.11	1.85	2498452	520	5904	50.6	PRJEB11755	d__Bacteria	p__Bacteroidota	c__Bacteroidia	o__Bacteroidales	f__Bacteroidaceae	g__Prevotella	s__	N/A
SAMEA3663036__metabat2_high_PE.014.contigs	95.86	1.11	3034558	181	26973	44.6	PRJEB11755	d__Bacteria	p__Bacteroidota	c__Bacteroidia	o__Bacteroidales	f__Bacteroidaceae	g__Prevotella	s__	N/A
SAMEA3663036__metabat2_high_PE.031.contigs	97.52	0.02	2903491	144	30798	49.2	PRJEB11755	d__Bacteria	p__Bacteroidota	c__Bacteroidia	o__Bacteroidales	f__Bacteroidaceae	g__Prevotella	s__Prevotella sp002251365	98.12
SAMEA3663036__metabat2_low_PE.037.contigs	97.59	0.49	2728570	239	18910	48.8	PRJEB11755	d__Bacteria	p__Bacteroidota	c__Bacteroidia	o__Bacteroidales	f__Bacteroidaceae	g__Prevotella	s__Prevotella sp002251245	98.99
SAMEA3663038__maxbin2_high_prob.016.contigs	83.58	3.59	2469393	637	4704	46.3	PRJEB11755	d__Bacteria	p__Bacteroidota	c__Bacteroidia	o__Bacteroidales	f__Bacteroidaceae	g__Prevotella	s__Prevotella sp002251295	98.88
SAMEA3663038__metabat2_high_PE.021.contigs	89.07	1.59	2098268	448	5430	49.3	PRJEB11755	d__Bacteria	p__Bacteroidota	c__Bacteroidia	o__Bacteroidales	f__Bacteroidaceae	g__Prevotella	s__Prevotella sp002251245	99.2
SAMEA3663038__metabat2_low_PE.036.contigs	87.33	2.04	2200882	364	8149	49.1	PRJEB11755	d__Bacteria	p__Bacteroidota	c__Bacteroidia	o__Bacteroidales	f__Bacteroidaceae	g__Prevotella	s__	N/A
SAMEA3663039__metabat2_low_PE.030.contigs	83.19	1.2	2489445	541	5480	50.9	PRJEB11755	d__Bacteria	p__Bacteroidota	c__Bacteroidia	o__Bacteroidales	f__Bacteroidaceae	g__Prevotella	s__	N/A
SAMEA3663047__metabat2_high_PE.018.contigs	86.33	2.13	2411317	541	5294	54	PRJEB11755	d__Bacteria	p__Bacteroidota	c__Bacteroidia	o__Bacteroidales	f__Bacteroidaceae	g__Prevotella	s__Prevotella sp002300055	99.16
SAMEA3663047__metabat2_high_PE.040.contigs	82.21	1.1	1999899	407	6462	52.3	PRJEB11755	d__Bacteria	p__Bacteroidota	c__Bacteroidia	o__Bacteroidales	f__Bacteroidaceae	g__Prevotella	s__Prevotella sp000434975	97.28
SAMEA3663047__metabat2_low_PE.005.contigs	86.01	1.6	2128457	443	6201	46.7	PRJEB11755	d__Bacteria	p__Bacteroidota	c__Bacteroidia	o__Bacteroidales	f__Bacteroidaceae	g__Prevotella	s__Prevotella sp002251295	99.18
SAMEA3663048__maxbin2_high_prob.001.contigs	78.94	3.39	2476689	695	4018	49.8	PRJEB11755	d__Bacteria	p__Bacteroidota	c__Bacteroidia	o__Bacteroidales	f__Bacteroidaceae	g__Prevotella	s__	N/A
SAMEA3663048__maxbin2_low_prob.001.contigs	97.64	0.68	2973629	140	39308	53.5	PRJEB11755	d__Bacteria	p__Bacteroidota	c__Bacteroidia	o__Bacteroidales	f__Bacteroidaceae	g__Prevotella	s__Prevotella sp002300055	99.26
SAMEA3663048__metabat2_high_PE.014.contigs	90.83	0.74	2692282	225	17512	48.7	PRJEB11755	d__Bacteria	p__Bacteroidota	c__Bacteroidia	o__Bacteroidales	f__Bacteroidaceae	g__Prevotella	s__	N/A
SAMEA3663048__metabat2_low_PE.006.contigs	84.63	2.98	1978169	444	5395	52	PRJEB11755	d__Bacteria	p__Bacteroidota	c__Bacteroidia	o__Bacteroidales	f__Bacteroidaceae	g__Prevotella	s__Prevotella sp000434975	97.02
SAMEA3663048__metabat2_low_PE.011.contigs	92.2	2.93	2327008	366	8572	49	PRJEB11755	d__Bacteria	p__Bacteroidota	c__Bacteroidia	o__Bacteroidales	f__Bacteroidaceae	g__Prevotella	s__Prevotella sp000834015	99.01
SAMEA3663048__metabat2_low_PE.015.contigs	84.39	0.92	2297270	266	16088	45.7	PRJEB11755	d__Bacteria	p__Bacteroidota	c__Bacteroidia	o__Bacteroidales	f__Bacteroidaceae	g__Prevotella	s__Prevotella copri	97.98
SAMEA3663052__metabat2_high_PE.009.contigs	90.82	1.05	2281619	349	9256	46.8	PRJEB11755	d__Bacteria	p__Bacteroidota	c__Bacteroidia	o__Bacteroidales	f__Bacteroidaceae	g__Prevotella	s__Prevotella sp002251295	99.29
SAMEA3663052__metabat2_high_PE.013.contigs	89.52	2.09	2456191	428	7614	49.9	PRJEB11755	d__Bacteria	p__Bacteroidota	c__Bacteroidia	o__Bacteroidales	f__Bacteroidaceae	g__Prevotella	s__Prevotella sp900322035	97.82
SAMEA3663053__maxbin2_high_prob.016.contigs	88.85	3.55	2651403	628	5333	48.1	PRJEB11755	d__Bacteria	p__Bacteroidota	c__Bacteroidia	o__Bacteroidales	f__Bacteroidaceae	g__Prevotella	s__Prevotella sp000834015	99.07
SAMEA3663053__metabat2_high_PE.026.contigs	54.32	0.56	1537453	534	3100	45.2	PRJEB11755	d__Bacteria	p__Bacteroidota	c__Bacteroidia	o__Bacteroidales	f__Bacteroidaceae	g__Prevotella	s__	N/A
SAMEA3663053__metabat2_low_PE.006.contigs	80.76	1.17	1896485	452	4783	46.4	PRJEB11755	d__Bacteria	p__Bacteroidota	c__Bacteroidia	o__Bacteroidales	f__Bacteroidaceae	g__Prevotella	s__Prevotella sp002251295	99.38
SAMEA3663053__metabat2_low_PE.011.contigs	91.59	1.45	2019225	275	11223	44	PRJEB11755	d__Bacteria	p__Bacteroidota	c__Bacteroidia	o__Bacteroidales	f__Bacteroidaceae	g__Prevotella	s__	N/A
SAMEA3663053__metabat2_low_PE.016.contigs	84.49	0.55	2558351	519	6525	47.7	PRJEB11755	d__Bacteria	p__Bacteroidota	c__Bacteroidia	o__Bacteroidales	f__Bacteroidaceae	g__Prevotella	s__	N/A
SAMEA3663053__metabat2_low_PE.019.contigs	86.54	1.24	2253563	312	11625	43.6	PRJEB11755	d__Bacteria	p__Bacteroidota	c__Bacteroidia	o__Bacteroidales	f__Bacteroidaceae	g__Prevotella	s__Prevotella sp000434515	97.88
SAMEA3663053__metabat2_low_PE.020.contigs	80.6	0.86	1859017	364	6677	47.5	PRJEB11755	d__Bacteria	p__Bacteroidota	c__Bacteroidia	o__Bacteroidales	f__Bacteroidaceae	g__Prevotella	s__Prevotella sp900313215	98.7
SAMEA3663054__maxbin2_low_prob.014.contigs	84.28	2.79	2383619	633	4257	53.7	PRJEB11755	d__Bacteria	p__Bacteroidota	c__Bacteroidia	o__Bacteroidales	f__Bacteroidaceae	g__Prevotella	s__Prevotella sp002300055	99.16
SAMEA3663054__maxbin2_low_prob.026.contigs	97.76	0	2296324	150	30235	44.6	PRJEB11755	d__Bacteria	p__Bacteroidota	c__Bacteroidia	o__Bacteroidales	f__Bacteroidaceae	g__Prevotella	s__	N/A
SAMEA3663054__metabat2_high_PE.041.contigs	88.14	0.77	2241492	332	10594	43.6	PRJEB11755	d__Bacteria	p__Bacteroidota	c__Bacteroidia	o__Bacteroidales	f__Bacteroidaceae	g__Prevotella	s__Prevotella sp000434515	97.85
SAMEA3663054__metabat2_low_PE.005.contigs	98.55	0.89	2945766	166	33228	50.1	PRJEB11755	d__Bacteria	p__Bacteroidota	c__Bacteroidia	o__Bacteroidales	f__Bacteroidaceae	g__Prevotella	s__Prevotella sp002480935	97.73
SAMEA3663054__metabat2_low_PE.010.contigs	60.7	0.52	1330030	437	3202	52.4	PRJEB11755	d__Bacteria	p__Bacteroidota	c__Bacteroidia	o__Bacteroidales	f__Bacteroidaceae	g__Prevotella	s__Prevotella sp000434975	97.43
SAMEA3663054__metabat2_low_PE.012.contigs	52.83	1.6	1164329	434	2634	52.4	PRJEB11755	d__Bacteria	p__Bacteroidota	c__Bacteroidia	o__Bacteroidales	f__Bacteroidaceae	g__Prevotella	s__Prevotella sp002299635	98.64
SAMEA3663054__metabat2_low_PE.025.contigs	78.43	1.14	2061173	570	3995	49.8	PRJEB11755	d__Bacteria	p__Bacteroidota	c__Bacteroidia	o__Bacteroidales	f__Bacteroidaceae	g__Prevotella	s__Prevotella sp900322035	97.82
SAMEA3663057__metabat2_low_PE.001.contigs	89.57	1.93	2463728	375	9819	43.4	PRJEB11755	d__Bacteria	p__Bacteroidota	c__Bacteroidia	o__Bacteroidales	f__Bacteroidaceae	g__Prevotella	s__Prevotella sp000434515	97.55
SAMEA3663057__metabat2_low_PE.004.contigs	89.43	2.35	2064935	430	6325	46.6	PRJEB11755	d__Bacteria	p__Bacteroidota	c__Bacteroidia	o__Bacteroidales	f__Bacteroidaceae	g__Prevotella	s__Prevotella sp002251295	99.43
SAMEA3663058__maxbin2_low_prob.014.contigs	51.28	3.93	1700003	669	2558	46.8	PRJEB11755	d__Bacteria	p__Bacteroidota	c__Bacteroidia	o__Bacteroidales	f__Bacteroidaceae	g__Prevotella	s__	N/A
SAMEA3663058__maxbin2_low_prob.018.contigs	96.64	1.52	2561733	386	10924	46.6	PRJEB11755	d__Bacteria	p__Bacteroidota	c__Bacteroidia	o__Bacteroidales	f__Bacteroidaceae	g__Prevotella	s__Prevotella sp002251295	99.39
SAMEA3663058__metabat2_high_PE.010.contigs	81.78	1.56	1869715	455	4716	52.2	PRJEB11755	d__Bacteria	p__Bacteroidota	c__Bacteroidia	o__Bacteroidales	f__Bacteroidaceae	g__Prevotella	s__Prevotella sp000434975	97.45
SAMEA3663058__metabat2_low_PE.014.contigs	84.38	0.68	2184537	370	8091	43.4	PRJEB11755	d__Bacteria	p__Bacteroidota	c__Bacteroidia	o__Bacteroidales	f__Bacteroidaceae	g__Prevotella	s__Prevotella sp000434515	97.63
SAMEA3663058__metabat2_low_PE.023.contigs	57.85	2.16	1416273	464	3270	48.6	PRJEB11755	d__Bacteria	p__Bacteroidota	c__Bacteroidia	o__Bacteroidales	f__Bacteroidaceae	g__Prevotella	s__Prevotella sp000834015	99.22
SAMEA3663061__metabat2_high_PE.007.contigs	77.21	1.44	1883780	479	4565	49.3	PRJEB11755	d__Bacteria	p__Bacteroidota	c__Bacteroidia	o__Bacteroidales	f__Bacteroidaceae	g__Prevotella	s__Prevotella sp000834015	99.26
SAMEA3663061__metabat2_high_PE.015.contigs	86.99	1.41	2351553	533	5556	53.8	PRJEB11755	d__Bacteria	p__Bacteroidota	c__Bacteroidia	o__Bacteroidales	f__Bacteroidaceae	g__Prevotella	s__Prevotella sp002300055	99.26
SAMEA3663061__metabat2_low_PE.003.contigs	89.51	1.23	2245810	389	8172	46.8	PRJEB11755	d__Bacteria	p__Bacteroidota	c__Bacteroidia	o__Bacteroidales	f__Bacteroidaceae	g__Prevotella	s__Prevotella sp002251295	99.31
SAMEA3663061__metabat2_low_PE.011.contigs	86.05	1.2	2278662	360	9308	43.5	PRJEB11755	d__Bacteria	p__Bacteroidota	c__Bacteroidia	o__Bacteroidales	f__Bacteroidaceae	g__Prevotella	s__Prevotella sp000434515	97.6
SAMEA3663061__metabat2_low_PE.012.contigs	65.46	2.01	1547515	486	3614	51.9	PRJEB11755	d__Bacteria	p__Bacteroidota	c__Bacteroidia	o__Bacteroidales	f__Bacteroidaceae	g__Prevotella	s__Prevotella sp000434975	97.28
SAMEA3663064__metabat2_high_PE.003.contigs	96.11	0.79	2434949	258	13714	46.5	PRJEB11755	d__Bacteria	p__Bacteroidota	c__Bacteroidia	o__Bacteroidales	f__Bacteroidaceae	g__Prevotella	s__Prevotella sp002251295	99.28
SAMEA3663065__metabat2_low_PE.013.contigs	82.64	1.42	2068053	471	5107	43.3	PRJEB11755	d__Bacteria	p__Bacteroidota	c__Bacteroidia	o__Bacteroidales	f__Bacteroidaceae	g__Prevotella	s__Prevotella sp000436915	99.15
SAMEA3663069__metabat2_high_PE.005.contigs	96.15	2.14	3189691	217	30576	43.3	PRJEB11755	d__Bacteria	p__Bacteroidota	c__Bacteroidia	o__Bacteroidales	f__Bacteroidaceae	g__Prevotella	s__Prevotella sp000434515	97.42
SAMEA3663069__metabat2_high_PE.007.contigs	86.57	1.89	2466061	456	7162	49.5	PRJEB11755	d__Bacteria	p__Bacteroidota	c__Bacteroidia	o__Bacteroidales	f__Bacteroidaceae	g__Prevotella	s__Prevotella sp900322035	97.94
SAMEA3663069__metabat2_high_PE.011.contigs	75.86	2.73	1939769	603	3382	53.3	PRJEB11755	d__Bacteria	p__Bacteroidota	c__Bacteroidia	o__Bacteroidales	f__Bacteroidaceae	g__Prevotella	s__Prevotella sp002300055	99.17
SAMEA3663069__metabat2_low_PE.007.contigs	93.56	1.03	2879628	412	10092	48.6	PRJEB11755	d__Bacteria	p__Bacteroidota	c__Bacteroidia	o__Bacteroidales	f__Bacteroidaceae	g__Prevotella	s__	N/A
SAMEA3663069__metabat2_low_PE.015.contigs	90.24	1.09	1954102	384	6186	44.3	PRJEB11755	d__Bacteria	p__Bacteroidota	c__Bacteroidia	o__Bacteroidales	f__Bacteroidaceae	g__Prevotella	s__	N/A
SAMEA3663069__metabat2_low_PE.022.contigs	76.39	1.32	1770419	490	4181	46.5	PRJEB11755	d__Bacteria	p__Bacteroidota	c__Bacteroidia	o__Bacteroidales	f__Bacteroidaceae	g__Prevotella	s__Prevotella sp002251295	99.43
SAMEA3663070__maxbin2_high_prob.014.contigs	78.44	2.26	2183370	607	4106	53.1	PRJEB11755	d__Bacteria	p__Bacteroidota	c__Bacteroidia	o__Bacteroidales	f__Bacteroidaceae	g__Prevotella	s__Prevotella sp002300055	99.25
SAMEA3663070__maxbin2_low_prob.021.contigs	91.25	0.65	2032981	377	7279	44.4	PRJEB11755	d__Bacteria	p__Bacteroidota	c__Bacteroidia	o__Bacteroidales	f__Bacteroidaceae	g__Prevotella	s__	N/A
SAMEA3663070__metabat2_low_PE.008.contigs	87.61	1.01	2198894	331	9983	43.6	PRJEB11755	d__Bacteria	p__Bacteroidota	c__Bacteroidia	o__Bacteroidales	f__Bacteroidaceae	g__Prevotella	s__Prevotella sp000434515	97.72
SAMEA3663070__metabat2_low_PE.014.contigs	87.24	2.11	2404250	448	6890	49.5	PRJEB11755	d__Bacteria	p__Bacteroidota	c__Bacteroidia	o__Bacteroidales	f__Bacteroidaceae	g__Prevotella	s__Prevotella sp900322035	97.99
SAMEA3663070__metabat2_low_PE.015.contigs	92.24	2.25	2589685	427	8176	50.2	PRJEB11755	d__Bacteria	p__Bacteroidota	c__Bacteroidia	o__Bacteroidales	f__Bacteroidaceae	g__Prevotella	s__Prevotella sp002480935	97.31
SAMEA3663070__metabat2_low_PE.029.contigs	86.89	1.94	1950970	413	5837	51.9	PRJEB11755	d__Bacteria	p__Bacteroidota	c__Bacteroidia	o__Bacteroidales	f__Bacteroidaceae	g__Prevotella	s__Prevotella sp002299635	98.87
SAMEA3663070__metabat2_low_PE.033.contigs	83.33	2.49	2605022	561	5711	51	PRJEB11755	d__Bacteria	p__Bacteroidota	c__Bacteroidia	o__Bacteroidales	f__Bacteroidaceae	g__Prevotella	s__Prevotella sp900319905	98.23
SAMEA3663076__metabat2_low_PE.007.contigs	83.03	1.6	1980397	443	5478	52.1	PRJEB11755	d__Bacteria	p__Bacteroidota	c__Bacteroidia	o__Bacteroidales	f__Bacteroidaceae	g__Prevotella	s__Prevotella sp000434975	97.41
SAMEA3663077__metabat2_low_PE.015.contigs	93.43	1.8	2920507	404	10782	43.5	PRJEB11755	d__Bacteria	p__Bacteroidota	c__Bacteroidia	o__Bacteroidales	f__Bacteroidaceae	g__Prevotella	s__Prevotella sp000434515	97.17
SAMEA3663082__maxbin2_high_prob.011.contigs	88.18	2.25	2929199	706	5260	46.4	PRJEB11755	d__Bacteria	p__Bacteroidota	c__Bacteroidia	o__Bacteroidales	f__Bacteroidaceae	g__Prevotella	s__	N/A
SAMEA3663082__maxbin2_high_prob.013.contigs	90.77	4.29	3065950	725	5340	46.1	PRJEB11755	d__Bacteria	p__Bacteroidota	c__Bacteroidia	o__Bacteroidales	f__Bacteroidaceae	g__Prevotella	s__Prevotella sp002251435	98.41
SAMEA3663082__maxbin2_low_prob.015.contigs	93.1	3.55	3028673	600	6497	43.6	PRJEB11755	d__Bacteria	p__Bacteroidota	c__Bacteroidia	o__Bacteroidales	f__Bacteroidaceae	g__Prevotella	s__Prevotella sp000434515	97.25
SAMEA3663082__metabat2_high_PE.026.contigs	77.95	1.39	2023406	535	4254	53.2	PRJEB11755	d__Bacteria	p__Bacteroidota	c__Bacteroidia	o__Bacteroidales	f__Bacteroidaceae	g__Prevotella	s__Prevotella sp002300055	98.8
SAMEA3663082__metabat2_high_PE.034.contigs	90.62	2.12	2120620	382	6872	49.3	PRJEB11755	d__Bacteria	p__Bacteroidota	c__Bacteroidia	o__Bacteroidales	f__Bacteroidaceae	g__Prevotella	s__Prevotella sp002251245	99.44
SAMEA3663083__maxbin2_low_prob.012.contigs	98.15	0.68	2835675	217	22837	53.6	PRJEB11755	d__Bacteria	p__Bacteroidota	c__Bacteroidia	o__Bacteroidales	f__Bacteroidaceae	g__Prevotella	s__Prevotella sp002300055	99.25
SAMEA3663083__maxbin2_low_prob.027.contigs	85.55	1.19	2321110	498	6298	47.2	PRJEB11755	d__Bacteria	p__Bacteroidota	c__Bacteroidia	o__Bacteroidales	f__Bacteroidaceae	g__Prevotella	s__	N/A
SAMEA3663083__metabat2_high_PE.004.contigs	99.34	0.31	2520853	64	69940	43.7	PRJEB11755	d__Bacteria	p__Bacteroidota	c__Bacteroidia	o__Bacteroidales	f__Bacteroidaceae	g__Prevotella	s__Prevotella sp002299275	99.27
SAMEA3663083__metabat2_low_PE.009.contigs	94.52	1.31	2317020	290	11499	46.6	PRJEB11755	d__Bacteria	p__Bacteroidota	c__Bacteroidia	o__Bacteroidales	f__Bacteroidaceae	g__Prevotella	s__Prevotella sp002251295	99.25
SAMEA3663083__metabat2_low_PE.011.contigs	87.3	3.42	2484139	340	12697	43.4	PRJEB11755	d__Bacteria	p__Bacteroidota	c__Bacteroidia	o__Bacteroidales	f__Bacteroidaceae	g__Prevotella	s__Prevotella sp000434515	97.6
SAMEA3663083__metabat2_low_PE.017.contigs	67.56	1.13	1579565	457	3852	51.6	PRJEB11755	d__Bacteria	p__Bacteroidota	c__Bacteroidia	o__Bacteroidales	f__Bacteroidaceae	g__Prevotella	s__Prevotella sp000434975	97.05
SAMEA3663083__metabat2_low_PE.028.contigs	59.78	0.71	1620992	509	3416	42.8	PRJEB11755	d__Bacteria	p__Bacteroidota	c__Bacteroidia	o__Bacteroidales	f__Bacteroidaceae	g__Prevotella	s__Prevotella sp000436915	98.96
SAMEA3663084__maxbin2_low_prob.018.contigs	80.69	3.42	2343714	681	3888	50.1	PRJEB11755	d__Bacteria	p__Bacteroidota	c__Bacteroidia	o__Bacteroidales	f__Bacteroidaceae	g__Prevotella	s__	N/A
SAMEA3663084__maxbin2_low_prob.027.contigs	80.43	1.51	2142005	642	3834	47.3	PRJEB11755	d__Bacteria	p__Bacteroidota	c__Bacteroidia	o__Bacteroidales	f__Bacteroidaceae	g__Prevotella	s__	N/A
SAMEA3663084__metabat2_high_PE.009.contigs	89.18	1.05	2151311	462	5701	46.5	PRJEB11755	d__Bacteria	p__Bacteroidota	c__Bacteroidia	o__Bacteroidales	f__Bacteroidaceae	g__Prevotella	s__Prevotella sp002251435	98.83
SAMEA3663084__metabat2_high_PE.017.contigs	85.7	1.18	2481383	510	6062	44.8	PRJEB11755	d__Bacteria	p__Bacteroidota	c__Bacteroidia	o__Bacteroidales	f__Bacteroidaceae	g__Prevotella	s__	N/A
SAMEA3663084__metabat2_low_PE.018.contigs	92.18	1.48	2707643	330	13297	43.3	PRJEB11755	d__Bacteria	p__Bacteroidota	c__Bacteroidia	o__Bacteroidales	f__Bacteroidaceae	g__Prevotella	s__Prevotella sp000434515	97.32
SAMEA3663084__metabat2_low_PE.024.contigs	93.28	1.42	2249092	378	7981	46.6	PRJEB11755	d__Bacteria	p__Bacteroidota	c__Bacteroidia	o__Bacteroidales	f__Bacteroidaceae	g__Prevotella	s__Prevotella sp002251295	99.32
SAMEA3663085__metabat2_high_PE.025.contigs	97.47	0.68	3124626	150	35159	43.5	PRJEB11755	d__Bacteria	p__Bacteroidota	c__Bacteroidia	o__Bacteroidales	f__Bacteroidaceae	g__Prevotella	s__Prevotella sp000434515	97.37
SAMEA3663090__maxbin2_low_prob.020.contigs	61.3	1.74	1900543	681	2906	46.6	PRJEB11755	d__Bacteria	p__Bacteroidota	c__Bacteroidia	o__Bacteroidales	f__Bacteroidaceae	g__Prevotella	s__	N/A
SAMEA3663090__maxbin2_low_prob.023.contigs	98.06	0.38	2552189	235	19165	46.6	PRJEB11755	d__Bacteria	p__Bacteroidota	c__Bacteroidia	o__Bacteroidales	f__Bacteroidaceae	g__Prevotella	s__Prevotella sp002251295	99.24
SAMEA3663090__metabat2_high_PE.006.contigs	99.07	0.37	2550010	119	37425	43.6	PRJEB11755	d__Bacteria	p__Bacteroidota	c__Bacteroidia	o__Bacteroidales	f__Bacteroidaceae	g__Prevotella	s__Prevotella sp002299275	99.3
SAMEA3663090__metabat2_high_PE.014.contigs	51.1	0.79	1282038	424	3200	48.5	PRJEB11755	d__Bacteria	p__Bacteroidota	c__Bacteroidia	o__Bacteroidales	f__Bacteroidaceae	g__Prevotella	s__Prevotella sp000834015	98.95
SAMEA3663090__metabat2_high_PE.018.contigs	89.67	1.22	2397911	523	5601	45.2	PRJEB11755	d__Bacteria	p__Bacteroidota	c__Bacteroidia	o__Bacteroidales	f__Bacteroidaceae	g__Prevotella	s__	N/A
SAMEA3663090__metabat2_low_PE.022.contigs	89.61	0.83	2444243	267	16617	43.3	PRJEB11755	d__Bacteria	p__Bacteroidota	c__Bacteroidia	o__Bacteroidales	f__Bacteroidaceae	g__Prevotella	s__Prevotella sp000434515	97.37
SAMEA3663091__maxbin2_low_prob.014.contigs	65.14	4.05	2080045	721	2971	46.9	PRJEB11755	d__Bacteria	p__Bacteroidota	c__Bacteroidia	o__Bacteroidales	f__Bacteroidaceae	g__Prevotella	s__	N/A
SAMEA3663091__maxbin2_low_prob.026.contigs	96.63	2.08	2554676	290	14833	46.6	PRJEB11755	d__Bacteria	p__Bacteroidota	c__Bacteroidia	o__Bacteroidales	f__Bacteroidaceae	g__Prevotella	s__Prevotella sp002251295	99.16
SAMEA3663091__metabat2_high_PE.012.contigs	56.23	2.29	1392028	461	3047	51	PRJEB11755	d__Bacteria	p__Bacteroidota	c__Bacteroidia	o__Bacteroidales	f__Bacteroidaceae	g__Prevotella	s__Prevotella sp000434975	97.28
SAMEA3663091__metabat2_low_PE.031.contigs	82.91	2.82	2401812	559	5009	45.2	PRJEB11755	d__Bacteria	p__Bacteroidota	c__Bacteroidia	o__Bacteroidales	f__Bacteroidaceae	g__Prevotella	s__	N/A
SAMEA3663092__metabat2_high_PE.017.contigs	97.48	0.12	2575578	148	28647	46.3	PRJEB11755	d__Bacteria	p__Bacteroidota	c__Bacteroidia	o__Bacteroidales	f__Bacteroidaceae	g__Prevotella	s__	N/A
SAMEA3663092__metabat2_high_PE.028.contigs	71.68	2.64	1718089	490	3936	52.1	PRJEB11755	d__Bacteria	p__Bacteroidota	c__Bacteroidia	o__Bacteroidales	f__Bacteroidaceae	g__Prevotella	s__Prevotella sp000434975	97.23
SAMEA3663092__metabat2_low_PE.009.contigs	85.47	1.89	2226258	553	4863	45.4	PRJEB11755	d__Bacteria	p__Bacteroidota	c__Bacteroidia	o__Bacteroidales	f__Bacteroidaceae	g__Prevotella	s__	N/A
SAMEA3663092__metabat2_low_PE.020.contigs	95.33	0.38	2281124	324	9363	49.4	PRJEB11755	d__Bacteria	p__Bacteroidota	c__Bacteroidia	o__Bacteroidales	f__Bacteroidaceae	g__Prevotella	s__Prevotella sp002251245	99.26
SAMEA3663092__metabat2_low_PE.029.contigs	94.83	0.88	2397101	187	19931	46.7	PRJEB11755	d__Bacteria	p__Bacteroidota	c__Bacteroidia	o__Bacteroidales	f__Bacteroidaceae	g__Prevotella	s__Prevotella sp002251295	99.23
SAMEA3663093__metabat2_high_PE.002.contigs	72.04	0.56	1818721	538	3675	48.8	PRJEB11755	d__Bacteria	p__Bacteroidota	c__Bacteroidia	o__Bacteroidales	f__Bacteroidaceae	g__Prevotella	s__Prevotella sp000834015	98.99
SAMEA3663093__metabat2_high_PE.006.contigs	61.56	1.41	1480405	490	3150	51.8	PRJEB11755	d__Bacteria	p__Bacteroidota	c__Bacteroidia	o__Bacteroidales	f__Bacteroidaceae	g__Prevotella	s__Prevotella sp000434975	97.35
SAMEA3663093__metabat2_high_PE.031.contigs	85.89	0.74	2378777	519	5428	45.3	PRJEB11755	d__Bacteria	p__Bacteroidota	c__Bacteroidia	o__Bacteroidales	f__Bacteroidaceae	g__Prevotella	s__	N/A
SAMEA3663093__metabat2_low_PE.013.contigs	78.37	1.33	2091969	582	3898	46.6	PRJEB11755	d__Bacteria	p__Bacteroidota	c__Bacteroidia	o__Bacteroidales	f__Bacteroidaceae	g__Prevotella	s__	N/A
SAMEA3663093__metabat2_low_PE.021.contigs	96.46	0.26	2388229	207	18592	46.7	PRJEB11755	d__Bacteria	p__Bacteroidota	c__Bacteroidia	o__Bacteroidales	f__Bacteroidaceae	g__Prevotella	s__Prevotella sp002251295	99.19
SAMEA3663094__maxbin2_low_prob.015.contigs	69.72	3.69	2241061	743	3152	46.8	PRJEB11755	d__Bacteria	p__Bacteroidota	c__Bacteroidia	o__Bacteroidales	f__Bacteroidaceae	g__Prevotella	s__	N/A
SAMEA3663094__metabat2_high_PE.023.contigs	89.56	0.36	2630058	316	12665	43.1	PRJEB11755	d__Bacteria	p__Bacteroidota	c__Bacteroidia	o__Bacteroidales	f__Bacteroidaceae	g__Prevotella	s__Prevotella sp000434515	97.35
SAMEA3663094__metabat2_high_PE.032.contigs	98.52	4.65	2645883	204	21675	46.4	PRJEB11755	d__Bacteria	p__Bacteroidota	c__Bacteroidia	o__Bacteroidales	f__Bacteroidaceae	g__Prevotella	s__Prevotella sp002251295	99.13
SAMEA3663094__metabat2_low_PE.012.contigs	67.93	0.51	1720009	560	3268	45.7	PRJEB11755	d__Bacteria	p__Bacteroidota	c__Bacteroidia	o__Bacteroidales	f__Bacteroidaceae	g__Prevotella	s__	N/A
SAMEA3663094__metabat2_low_PE.013.contigs	83.25	3.51	1974155	466	4587	52	PRJEB11755	d__Bacteria	p__Bacteroidota	c__Bacteroidia	o__Bacteroidales	f__Bacteroidaceae	g__Prevotella	s__Prevotella sp000434975	97.28
SAMEA3663095__maxbin2_low_prob.004.contigs	84.35	2.63	2488712	517	6312	53.3	PRJEB11755	d__Bacteria	p__Bacteroidota	c__Bacteroidia	o__Bacteroidales	f__Bacteroidaceae	g__Prevotella	s__Prevotella sp002300055	99.15
SAMEA3663095__metabat2_high_PE.003.contigs	98.52	0.53	2908126	147	29144	50.1	PRJEB11755	d__Bacteria	p__Bacteroidota	c__Bacteroidia	o__Bacteroidales	f__Bacteroidaceae	g__Prevotella	s__Prevotella sp002480935	97.72
SAMEA3663095__metabat2_high_PE.012.contigs	89.85	1.38	2700872	380	9872	53.7	PRJEB11755	d__Bacteria	p__Bacteroidota	c__Bacteroidia	o__Bacteroidales	f__Bacteroidaceae	g__Prevotella	s__	N/A
SAMEA3663095__metabat2_low_PE.010.contigs	93.04	1.3	2498302	228	19101	45.8	PRJEB11755	d__Bacteria	p__Bacteroidota	c__Bacteroidia	o__Bacteroidales	f__Bacteroidaceae	g__Prevotella	s__Prevotella copri	98.1
SAMEA3663095__metabat2_low_PE.011.contigs	90.88	0.88	2312702	314	11381	43.6	PRJEB11755	d__Bacteria	p__Bacteroidota	c__Bacteroidia	o__Bacteroidales	f__Bacteroidaceae	g__Prevotella	s__Prevotella sp000434515	97.69
SAMEA3663095__metabat2_low_PE.016.contigs	95.41	0.79	2757521	175	27252	49.4	PRJEB11755	d__Bacteria	p__Bacteroidota	c__Bacteroidia	o__Bacteroidales	f__Bacteroidaceae	g__Prevotella	s__Prevotella sp900322035	97.88
SAMEA3663095__metabat2_low_PE.021.contigs	94.96	1.35	2468139	221	18524	51.4	PRJEB11755	d__Bacteria	p__Bacteroidota	c__Bacteroidia	o__Bacteroidales	f__Bacteroidaceae	g__Prevotella	s__Prevotella sp002299635	99.02
SAMEA3663096__maxbin2_low_prob.001.contigs	94.14	1.67	2721221	448	8760	53.3	PRJEB11755	d__Bacteria	p__Bacteroidota	c__Bacteroidia	o__Bacteroidales	f__Bacteroidaceae	g__Prevotella	s__Prevotella sp002300055	99.24
SAMEA3663096__maxbin2_low_prob.004.contigs	97.11	2.19	2677408	411	12307	46.4	PRJEB11755	d__Bacteria	p__Bacteroidota	c__Bacteroidia	o__Bacteroidales	f__Bacteroidaceae	g__Prevotella	s__Prevotella sp002251295	99.22
SAMEA3663096__metabat2_high_PE.012.contigs	72.04	0.55	1743979	446	4442	51.8	PRJEB11755	d__Bacteria	p__Bacteroidota	c__Bacteroidia	o__Bacteroidales	f__Bacteroidaceae	g__Prevotella	s__Prevotella sp000434975	97.45
SAMEA3663096__metabat2_high_PE.023.contigs	86.47	2.35	2345878	380	8925	43.7	PRJEB11755	d__Bacteria	p__Bacteroidota	c__Bacteroidia	o__Bacteroidales	f__Bacteroidaceae	g__Prevotella	s__Prevotella sp000434515	97.72
SAMEA3663097__maxbin2_low_prob.008.contigs	98.04	0.36	2528391	36	200389	44.5	PRJEB11755	d__Bacteria	p__Bacteroidota	c__Bacteroidia	o__Bacteroidales	f__Bacteroidaceae	g__Prevotella	s__	N/A
SAMEA3663099__maxbin2_high_prob.021.contigs	93.17	3.54	4133679	641	12125	42.6	PRJEB11755	d__Bacteria	p__Bacteroidota	c__Bacteroidia	o__Bacteroidales	f__Bacteroidaceae	g__Prevotella	s__Prevotella sp000436915	98.77
SAMEA3663099__maxbin2_high_prob.024.contigs	82.48	1.7	2167086	553	4646	48.3	PRJEB11755	d__Bacteria	p__Bacteroidota	c__Bacteroidia	o__Bacteroidales	f__Bacteroidaceae	g__Prevotella	s__Prevotella sp000834015	99.26
SAMEA3663099__maxbin2_low_prob.022.contigs	93.9	2.5	2901443	477	8769	46.7	PRJEB11755	d__Bacteria	p__Bacteroidota	c__Bacteroidia	o__Bacteroidales	f__Bacteroidaceae	g__Prevotella	s__	N/A
SAMEA3663099__metabat2_high_PE.014.contigs	69.94	0.77	1863866	516	4010	50	PRJEB11755	d__Bacteria	p__Bacteroidota	c__Bacteroidia	o__Bacteroidales	f__Bacteroidaceae	g__Prevotella	s__	N/A
SAMEA3663099__metabat2_high_PE.025.contigs	74.5	2.76	1943373	486	4668	52.7	PRJEB11755	d__Bacteria	p__Bacteroidota	c__Bacteroidia	o__Bacteroidales	f__Bacteroidaceae	g__Prevotella	s__Prevotella sp002300055	98.97
SAMEA3663099__metabat2_low_PE.002.contigs	87.82	2.3	2134947	429	6407	46.8	PRJEB11755	d__Bacteria	p__Bacteroidota	c__Bacteroidia	o__Bacteroidales	f__Bacteroidaceae	g__Prevotella	s__Prevotella sp002251295	99.38
SAMEA3663099__metabat2_low_PE.011.contigs	71.64	1.54	1687814	402	4980	51.6	PRJEB11755	d__Bacteria	p__Bacteroidota	c__Bacteroidia	o__Bacteroidales	f__Bacteroidaceae	g__Prevotella	s__Prevotella sp000434975	97.22
SAMEA3663099__metabat2_low_PE.021.contigs	86.05	2.39	2233511	295	11664	43.4	PRJEB11755	d__Bacteria	p__Bacteroidota	c__Bacteroidia	o__Bacteroidales	f__Bacteroidaceae	g__Prevotella	s__Prevotella sp000434515	97.82
SAMEA3663103__maxbin2_low_prob.002.contigs	96.34	1.41	2818814	350	13926	53.6	PRJEB11755	d__Bacteria	p__Bacteroidota	c__Bacteroidia	o__Bacteroidales	f__Bacteroidaceae	g__Prevotella	s__Prevotella sp002300055	99.11
SAMEA3663103__maxbin2_low_prob.019.contigs	97.78	0.95	2651330	254	19042	46.4	PRJEB11755	d__Bacteria	p__Bacteroidota	c__Bacteroidia	o__Bacteroidales	f__Bacteroidaceae	g__Prevotella	s__Prevotella sp002251295	99.14
SAMEA3663103__metabat2_high_PE.013.contigs	95.15	1.58	2711014	328	13324	54.7	PRJEB11755	d__Bacteria	p__Bacteroidota	c__Bacteroidia	o__Bacteroidales	f__Bacteroidaceae	g__Prevotella	s__	N/A
SAMEA3663103__metabat2_high_PE.020.contigs	85.92	1.43	1972909	479	4886	52.1	PRJEB11755	d__Bacteria	p__Bacteroidota	c__Bacteroidia	o__Bacteroidales	f__Bacteroidaceae	g__Prevotella	s__Prevotella sp000434975	97.32
SAMEA3663103__metabat2_low_PE.014.contigs	97.13	0.7	3087973	274	19711	46.2	PRJEB11755	d__Bacteria	p__Bacteroidota	c__Bacteroidia	o__Bacteroidales	f__Bacteroidaceae	g__Prevotella	s__	N/A
SAMEA3663103__metabat2_low_PE.017.contigs	87.7	0.8	2298687	360	8820	43.5	PRJEB11755	d__Bacteria	p__Bacteroidota	c__Bacteroidia	o__Bacteroidales	f__Bacteroidaceae	g__Prevotella	s__Prevotella sp000434515	97.71
SAMEA3663105__metabat2_low_PE.012.contigs	94.7	1.62	2227412	333	10028	52	PRJEB11755	d__Bacteria	p__Bacteroidota	c__Bacteroidia	o__Bacteroidales	f__Bacteroidaceae	g__Prevotella	s__Prevotella sp002299635	98.86
SAMEA3663105__metabat2_low_PE.018.contigs	77.58	1.05	2139144	555	4386	50.1	PRJEB11755	d__Bacteria	p__Bacteroidota	c__Bacteroidia	o__Bacteroidales	f__Bacteroidaceae	g__Prevotella	s__Prevotella sp002480935	96.76
SAMEA3663105__metabat2_low_PE.020.contigs	75.83	2.64	1788678	484	4153	51.8	PRJEB11755	d__Bacteria	p__Bacteroidota	c__Bacteroidia	o__Bacteroidales	f__Bacteroidaceae	g__Prevotella	s__Prevotella sp000434975	97.34
SAMEA3663106__maxbin2_high_prob.006.contigs	76.36	3.11	2394261	768	3345	45	PRJEB11755	d__Bacteria	p__Bacteroidota	c__Bacteroidia	o__Bacteroidales	f__Bacteroidaceae	g__Prevotella	s__	N/A
SAMEA3663106__maxbin2_high_prob.018.contigs	88.12	1.87	2212151	516	4920	46.7	PRJEB11755	d__Bacteria	p__Bacteroidota	c__Bacteroidia	o__Bacteroidales	f__Bacteroidaceae	g__Prevotella	s__Prevotella sp002251295	99.31
SAMEA3663106__maxbin2_low_prob.015.contigs	81.3	1.34	2342194	677	3786	50.7	PRJEB11755	d__Bacteria	p__Bacteroidota	c__Bacteroidia	o__Bacteroidales	f__Bacteroidaceae	g__Prevotella	s__	N/A
SAMEA3663106__maxbin2_low_prob.026.contigs	64.61	1.3	1902642	642	3077	52.6	PRJEB11755	d__Bacteria	p__Bacteroidota	c__Bacteroidia	o__Bacteroidales	f__Bacteroidaceae	g__Prevotella	s__Prevotella sp002300055	99.12
SAMEA3663106__metabat2_low_PE.001.contigs	71.26	1.57	1731409	488	4040	52	PRJEB11755	d__Bacteria	p__Bacteroidota	c__Bacteroidia	o__Bacteroidales	f__Bacteroidaceae	g__Prevotella	s__Prevotella sp000434975	97.51
SAMEA3663106__metabat2_low_PE.010.contigs	87.38	1.13	2285574	353	9744	43.5	PRJEB11755	d__Bacteria	p__Bacteroidota	c__Bacteroidia	o__Bacteroidales	f__Bacteroidaceae	g__Prevotella	s__Prevotella sp000434515	97.66
SAMEA3663108__maxbin2_low_prob.024.contigs	97.72	1.58	3052000	232	22478	49.3	PRJEB11755	d__Bacteria	p__Bacteroidota	c__Bacteroidia	o__Bacteroidales	f__Bacteroidaceae	g__Prevotella	s__Prevotella sp900322035	97.77
SAMEA3663108__metabat2_high_PE.006.contigs	97.15	1.55	2693345	348	12169	54	PRJEB11755	d__Bacteria	p__Bacteroidota	c__Bacteroidia	o__Bacteroidales	f__Bacteroidaceae	g__Prevotella	s__Prevotella sp002300055	99.31
SAMEA3663108__metabat2_high_PE.022.contigs	81.09	1.08	2092036	499	4898	49	PRJEB11755	d__Bacteria	p__Bacteroidota	c__Bacteroidia	o__Bacteroidales	f__Bacteroidaceae	g__Prevotella	s__Prevotella sp000834015	99.22
SAMEA3663108__metabat2_high_PE.027.contigs	74.11	2.25	1839730	470	4351	52.2	PRJEB11755	d__Bacteria	p__Bacteroidota	c__Bacteroidia	o__Bacteroidales	f__Bacteroidaceae	g__Prevotella	s__Prevotella sp000434975	97.34
SAMEA3663108__metabat2_low_PE.017.contigs	87.92	1.38	2336754	399	8577	43.5	PRJEB11755	d__Bacteria	p__Bacteroidota	c__Bacteroidia	o__Bacteroidales	f__Bacteroidaceae	g__Prevotella	s__Prevotella sp000434515	97.48
SAMEA3663108__metabat2_low_PE.031.contigs	86.16	1.44	2118153	488	5167	46.8	PRJEB11755	d__Bacteria	p__Bacteroidota	c__Bacteroidia	o__Bacteroidales	f__Bacteroidaceae	g__Prevotella	s__Prevotella sp002251295	99.39
SAMEA3663112__metabat2_high_PE.013.contigs	96.5	0.28	2541568	227	19325	48.9	PRJEB11755	d__Bacteria	p__Bacteroidota	c__Bacteroidia	o__Bacteroidales	f__Bacteroidaceae	g__Prevotella	s__Prevotella sp002251245	99.02
SAMEA3663115__maxbin2_high_prob.004.contigs	68.83	0.59	1762708	686	2693	50.7	PRJEB11755	d__Bacteria	p__Bacteroidota	c__Bacteroidia	o__Bacteroidales	f__Bacteroidaceae	g__Prevotella	s__	N/A
SAMEA3663115__maxbin2_low_prob.021.contigs	90.25	1.49	2297299	482	6087	46.8	PRJEB11755	d__Bacteria	p__Bacteroidota	c__Bacteroidia	o__Bacteroidales	f__Bacteroidaceae	g__Prevotella	s__Prevotella sp002251295	99.43
SAMEA3663115__metabat2_high_PE.013.contigs	75.35	1.39	1830155	523	3884	49.4	PRJEB11755	d__Bacteria	p__Bacteroidota	c__Bacteroidia	o__Bacteroidales	f__Bacteroidaceae	g__Prevotella	s__Prevotella sp000834015	99.23
SAMEA3663115__metabat2_low_PE.007.contigs	88.92	1.19	2373609	351	10584	43.4	PRJEB11755	d__Bacteria	p__Bacteroidota	c__Bacteroidia	o__Bacteroidales	f__Bacteroidaceae	g__Prevotella	s__Prevotella sp000434515	97.48
SAMEA3663115__metabat2_low_PE.016.contigs	63.19	0.53	1649024	576	2964	45.5	PRJEB11755	d__Bacteria	p__Bacteroidota	c__Bacteroidia	o__Bacteroidales	f__Bacteroidaceae	g__Prevotella	s__	N/A
SAMEA3663118__metabat2_high_PE.001.contigs	77.25	3.17	2086399	544	4301	53.5	PRJEB11755	d__Bacteria	p__Bacteroidota	c__Bacteroidia	o__Bacteroidales	f__Bacteroidaceae	g__Prevotella	s__Prevotella sp002300055	99.21
SAMEA3663118__metabat2_high_PE.008.contigs	80.78	1.77	1908747	511	4276	46.9	PRJEB11755	d__Bacteria	p__Bacteroidota	c__Bacteroidia	o__Bacteroidales	f__Bacteroidaceae	g__Prevotella	s__Prevotella sp002251295	99.43
SAMEA3663118__metabat2_high_PE.009.contigs	62.29	0.66	1555896	464	3660	52.1	PRJEB11755	d__Bacteria	p__Bacteroidota	c__Bacteroidia	o__Bacteroidales	f__Bacteroidaceae	g__Prevotella	s__Prevotella sp000434975	97.55
SAMEA3663118__metabat2_high_PE.011.contigs	88.46	0.86	2317111	583	4527	45.3	PRJEB11755	d__Bacteria	p__Bacteroidota	c__Bacteroidia	o__Bacteroidales	f__Bacteroidaceae	g__Prevotella	s__	N/A
SAMEA3663118__metabat2_high_PE.023.contigs	56.09	1.11	1393978	480	3027	49.4	PRJEB11755	d__Bacteria	p__Bacteroidota	c__Bacteroidia	o__Bacteroidales	f__Bacteroidaceae	g__Prevotella	s__Prevotella sp000834015	99.3
SAMEA3663124__metabat2_high_PE.010.contigs	77.47	3.02	2053691	580	3850	45.4	PRJEB11755	d__Bacteria	p__Bacteroidota	c__Bacteroidia	o__Bacteroidales	f__Bacteroidaceae	g__Prevotella	s__	N/A
SAMEA3663124__metabat2_high_PE.028.contigs	92.69	0.67	2461399	206	20763	46.7	PRJEB11755	d__Bacteria	p__Bacteroidota	c__Bacteroidia	o__Bacteroidales	f__Bacteroidaceae	g__Prevotella	s__Prevotella sp900313215	98.26
SAMEA3663124__metabat2_low_PE.015.contigs	92.53	0.37	2409844	193	18842	51.6	PRJEB11755	d__Bacteria	p__Bacteroidota	c__Bacteroidia	o__Bacteroidales	f__Bacteroidaceae	g__Prevotella	s__Prevotella sp000434975	96.97
SAMEA3663124__metabat2_low_PE.017.contigs	75.47	2.19	1899471	516	4099	49.2	PRJEB11755	d__Bacteria	p__Bacteroidota	c__Bacteroidia	o__Bacteroidales	f__Bacteroidaceae	g__Prevotella	s__Prevotella sp000834015	99.29
SAMEA3663128__maxbin2_high_prob.004.contigs	60.84	0.39	1671076	650	2636	51	PRJEB11755	d__Bacteria	p__Bacteroidota	c__Bacteroidia	o__Bacteroidales	f__Bacteroidaceae	g__Prevotella	s__	N/A
SAMEA3663128__maxbin2_high_prob.012.contigs	79.7	4.96	2739992	850	3577	47.2	PRJEB11755	d__Bacteria	p__Bacteroidota	c__Bacteroidia	o__Bacteroidales	f__Bacteroidaceae	g__Prevotella	s__Prevotella sp000834015	99.3
SAMEA3663128__maxbin2_high_prob.017.contigs	50.33	1.04	1343122	536	2531	45.7	PRJEB11755	d__Bacteria	p__Bacteroidota	c__Bacteroidia	o__Bacteroidales	f__Bacteroidaceae	g__Prevotella	s__	N/A
SAMEA3663128__maxbin2_low_prob.003.contigs	89.11	1.92	2230388	487	5904	46.7	PRJEB11755	d__Bacteria	p__Bacteroidota	c__Bacteroidia	o__Bacteroidales	f__Bacteroidaceae	g__Prevotella	s__Prevotella sp002251295	99.4
SAMEA3663128__metabat2_low_PE.002.contigs	87.62	3.61	2309754	376	8419	43.4	PRJEB11755	d__Bacteria	p__Bacteroidota	c__Bacteroidia	o__Bacteroidales	f__Bacteroidaceae	g__Prevotella	s__Prevotella sp000434515	97.49
SAMEA3663128__metabat2_low_PE.012.contigs	88.73	2.51	2361432	539	5496	53.8	PRJEB11755	d__Bacteria	p__Bacteroidota	c__Bacteroidia	o__Bacteroidales	f__Bacteroidaceae	g__Prevotella	s__Prevotella sp002300055	99.14
SAMEA3663129__metabat2_high_PE.007.contigs	97.33	2.1	2398895	280	12727	46.7	PRJEB11755	d__Bacteria	p__Bacteroidota	c__Bacteroidia	o__Bacteroidales	f__Bacteroidaceae	g__Prevotella	s__Prevotella sp002251295	99.41
SAMEA3663129__metabat2_high_PE.016.contigs	72.72	2.33	1750377	486	3884	52.1	PRJEB11755	d__Bacteria	p__Bacteroidota	c__Bacteroidia	o__Bacteroidales	f__Bacteroidaceae	g__Prevotella	s__Prevotella sp000434975	97.5
SAMEA3663135__maxbin2_low_prob.011.contigs	98.22	0.36	2321097	83	62849	44.4	PRJEB11755	d__Bacteria	p__Bacteroidota	c__Bacteroidia	o__Bacteroidales	f__Bacteroidaceae	g__Prevotella	s__	N/A
SAMEA3663135__metabat2_low_PE.009.contigs	90.46	1.25	2333542	344	9817	43.6	PRJEB11755	d__Bacteria	p__Bacteroidota	c__Bacteroidia	o__Bacteroidales	f__Bacteroidaceae	g__Prevotella	s__Prevotella sp000434515	97.51
SAMEA3663135__metabat2_low_PE.011.contigs	95.4	2.18	2559055	466	7136	54	PRJEB11755	d__Bacteria	p__Bacteroidota	c__Bacteroidia	o__Bacteroidales	f__Bacteroidaceae	g__Prevotella	s__Prevotella sp002300055	99.37
SAMEA3663135__metabat2_low_PE.023.contigs	85.37	1.13	2117021	444	6129	46.8	PRJEB11755	d__Bacteria	p__Bacteroidota	c__Bacteroidia	o__Bacteroidales	f__Bacteroidaceae	g__Prevotella	s__Prevotella sp002251295	99.39
SAMEA3663136__maxbin2_low_prob.001.contigs	69.2	1.2	2021688	756	2758	46.3	PRJEB11755	d__Bacteria	p__Bacteroidota	c__Bacteroidia	o__Bacteroidales	f__Bacteroidaceae	g__Prevotella	s__Prevotella sp002251295	99.36
SAMEA3663138__maxbin2_low_prob.003.contigs	51.03	0.76	1569600	658	2338	46.6	PRJEB11755	d__Bacteria	p__Bacteroidota	c__Bacteroidia	o__Bacteroidales	f__Bacteroidaceae	g__Prevotella	s__	N/A
SAMEA3663138__metabat2_high_PE.008.contigs	90.63	2.25	2238476	430	6503	46.7	PRJEB11755	d__Bacteria	p__Bacteroidota	c__Bacteroidia	o__Bacteroidales	f__Bacteroidaceae	g__Prevotella	s__Prevotella sp002251295	99.45
SAMEA3663147__maxbin2_low_prob.011.contigs	95.84	1.25	2800364	407	9372	53.9	PRJEB11755	d__Bacteria	p__Bacteroidota	c__Bacteroidia	o__Bacteroidales	f__Bacteroidaceae	g__Prevotella	s__Prevotella sp002300055	99.39
SAMEA3663147__metabat2_high_PE.019.contigs	60.87	1.87	1353585	509	2703	47.4	PRJEB11755	d__Bacteria	p__Bacteroidota	c__Bacteroidia	o__Bacteroidales	f__Bacteroidaceae	g__Prevotella	s__	N/A
SAMEA3663147__metabat2_high_PE.021.contigs	96.94	0.37	2413255	274	13044	46.7	PRJEB11755	d__Bacteria	p__Bacteroidota	c__Bacteroidia	o__Bacteroidales	f__Bacteroidaceae	g__Prevotella	s__Prevotella sp002251295	99.39
SAMEA3663147__metabat2_low_PE.029.contigs	91.43	1.47	2594185	329	13540	43.4	PRJEB11755	d__Bacteria	p__Bacteroidota	c__Bacteroidia	o__Bacteroidales	f__Bacteroidaceae	g__Prevotella	s__Prevotella sp000434515	97.51
SAMEA3663158__maxbin2_high_prob.011.contigs	53.33	1.2	1440560	591	2453	50.2	PRJEB11755	d__Bacteria	p__Bacteroidota	c__Bacteroidia	o__Bacteroidales	f__Bacteroidaceae	g__Prevotella	s__	N/A
SAMEA3663158__metabat2_high_PE.005.contigs	86.35	2.42	2113410	475	5374	46.6	PRJEB11755	d__Bacteria	p__Bacteroidota	c__Bacteroidia	o__Bacteroidales	f__Bacteroidaceae	g__Prevotella	s__Prevotella sp002251295	99.4
SAMEA3663158__metabat2_low_PE.008.contigs	90.07	3.49	2355221	331	11325	43.6	PRJEB11755	d__Bacteria	p__Bacteroidota	c__Bacteroidia	o__Bacteroidales	f__Bacteroidaceae	g__Prevotella	s__Prevotella sp000434515	97.59
SAMEA3663162__maxbin2_high_prob.011.contigs	89.87	4.74	2920514	565	8384	44.1	PRJEB11755	d__Bacteria	p__Bacteroidota	c__Bacteroidia	o__Bacteroidales	f__Bacteroidaceae	g__Prevotella	s__Prevotella sp000434515	97.4
SAMEA3663162__metabat2_high_PE.005.contigs	57.87	0.46	1587669	544	3109	45.5	PRJEB11755	d__Bacteria	p__Bacteroidota	c__Bacteroidia	o__Bacteroidales	f__Bacteroidaceae	g__Prevotella	s__	N/A
SAMEA3663162__metabat2_high_PE.021.contigs	95.47	1.28	2357546	289	13049	46.7	PRJEB11755	d__Bacteria	p__Bacteroidota	c__Bacteroidia	o__Bacteroidales	f__Bacteroidaceae	g__Prevotella	s__Prevotella sp002251295	99.37
SAMEA3663162__metabat2_low_PE.012.contigs	86.21	2.28	2125803	451	5918	49.1	PRJEB11755	d__Bacteria	p__Bacteroidota	c__Bacteroidia	o__Bacteroidales	f__Bacteroidaceae	g__Prevotella	s__Prevotella sp000834015	99.23
SAMEA3663162__metabat2_low_PE.015.contigs	82.55	1.66	2037555	440	5502	52	PRJEB11755	d__Bacteria	p__Bacteroidota	c__Bacteroidia	o__Bacteroidales	f__Bacteroidaceae	g__Prevotella	s__Prevotella sp000434975	97.16
SAMEA3663173__metabat2_high_PE.001.contigs	72.46	0.93	1937295	585	3542	45.4	PRJEB11755	d__Bacteria	p__Bacteroidota	c__Bacteroidia	o__Bacteroidales	f__Bacteroidaceae	g__Prevotella	s__	N/A
SAMEA3663173__metabat2_high_PE.008.contigs	81.67	2.3	2017524	515	4590	48.9	PRJEB11755	d__Bacteria	p__Bacteroidota	c__Bacteroidia	o__Bacteroidales	f__Bacteroidaceae	g__Prevotella	s__Prevotella sp000834015	99.25
SAMEA3663173__metabat2_high_PE.011.contigs	88.24	1.18	2157529	323	10517	43.7	PRJEB11755	d__Bacteria	p__Bacteroidota	c__Bacteroidia	o__Bacteroidales	f__Bacteroidaceae	g__Prevotella	s__Prevotella sp000434515	97.72
SAMEA3663173__metabat2_high_PE.013.contigs	95.04	1.17	2319588	353	9652	46.7	PRJEB11755	d__Bacteria	p__Bacteroidota	c__Bacteroidia	o__Bacteroidales	f__Bacteroidaceae	g__Prevotella	s__Prevotella sp002251295	99.35
SAMEA3663173__metabat2_high_PE.021.contigs	65.38	1.14	1599028	480	3804	52.3	PRJEB11755	d__Bacteria	p__Bacteroidota	c__Bacteroidia	o__Bacteroidales	f__Bacteroidaceae	g__Prevotella	s__Prevotella sp000434975	97.45
SAMEA3663175__metabat2_high_PE.009.contigs	90	2.09	2277799	361	9540	43.6	PRJEB11755	d__Bacteria	p__Bacteroidota	c__Bacteroidia	o__Bacteroidales	f__Bacteroidaceae	g__Prevotella	s__Prevotella sp000434515	97.61
SAMEA3663175__metabat2_high_PE.027.contigs	56.93	0.83	1322953	451	3132	52.2	PRJEB11755	d__Bacteria	p__Bacteroidota	c__Bacteroidia	o__Bacteroidales	f__Bacteroidaceae	g__Prevotella	s__Prevotella sp000434975	96.97
SAMEA3663175__metabat2_low_PE.014.contigs	90.38	2.57	2524267	555	5618	54.2	PRJEB11755	d__Bacteria	p__Bacteroidota	c__Bacteroidia	o__Bacteroidales	f__Bacteroidaceae	g__Prevotella	s__Prevotella sp002300055	99.18
SAMEA3663175__metabat2_low_PE.022.contigs	94.22	0.74	2288470	318	10805	46.8	PRJEB11755	d__Bacteria	p__Bacteroidota	c__Bacteroidia	o__Bacteroidales	f__Bacteroidaceae	g__Prevotella	s__Prevotella sp002251295	99.45
SAMEA3663177__metabat2_high_PE.005.contigs	93.09	1.82	2232409	430	6944	46.7	PRJEB11755	d__Bacteria	p__Bacteroidota	c__Bacteroidia	o__Bacteroidales	f__Bacteroidaceae	g__Prevotella	s__Prevotella sp002251295	99.31
SAMEA3663177__metabat2_low_PE.001.contigs	89.7	0.31	2339605	340	11821	43.5	PRJEB11755	d__Bacteria	p__Bacteroidota	c__Bacteroidia	o__Bacteroidales	f__Bacteroidaceae	g__Prevotella	s__Prevotella sp000434515	97.69
SAMEA3663177__metabat2_low_PE.002.contigs	81.8	0.83	1846520	482	4329	52.2	PRJEB11755	d__Bacteria	p__Bacteroidota	c__Bacteroidia	o__Bacteroidales	f__Bacteroidaceae	g__Prevotella	s__Prevotella sp000434975	97.37
SAMEA3663177__metabat2_low_PE.009.contigs	89.63	0.94	2191431	427	6430	49.2	PRJEB11755	d__Bacteria	p__Bacteroidota	c__Bacteroidia	o__Bacteroidales	f__Bacteroidaceae	g__Prevotella	s__Prevotella sp000834015	99.21
SAMEA3663178__metabat2_high_PE.009.contigs	97.65	0.93	2439382	190	20217	46.7	PRJEB11755	d__Bacteria	p__Bacteroidota	c__Bacteroidia	o__Bacteroidales	f__Bacteroidaceae	g__Prevotella	s__Prevotella sp002251295	99.37
SAMEA3663178__metabat2_high_PE.015.contigs	71.84	2.01	2248191	647	3923	51.4	PRJEB11755	d__Bacteria	p__Bacteroidota	c__Bacteroidia	o__Bacteroidales	f__Bacteroidaceae	g__Prevotella	s__Prevotella sp900319905	98.28
SAMEA3663178__metabat2_low_PE.001.contigs	88.66	1.15	2008880	104	35216	43.6	PRJEB11755	d__Bacteria	p__Bacteroidota	c__Bacteroidia	o__Bacteroidales	f__Bacteroidaceae	g__Prevotella	s__	N/A
SAMEA3663179__metabat2_high_PE.019.contigs	89.94	0.38	2257564	402	6708	46.8	PRJEB11755	d__Bacteria	p__Bacteroidota	c__Bacteroidia	o__Bacteroidales	f__Bacteroidaceae	g__Prevotella	s__Prevotella sp002251295	99.39
SAMEA3663179__metabat2_low_PE.002.contigs	96.16	1.93	2684440	384	9446	54.1	PRJEB11755	d__Bacteria	p__Bacteroidota	c__Bacteroidia	o__Bacteroidales	f__Bacteroidaceae	g__Prevotella	s__Prevotella sp002300055	99.21
SAMEA3663179__metabat2_low_PE.007.contigs	69.43	1.34	1709319	517	3639	49.2	PRJEB11755	d__Bacteria	p__Bacteroidota	c__Bacteroidia	o__Bacteroidales	f__Bacteroidaceae	g__Prevotella	s__Prevotella sp000834015	99.35
SAMEA3663179__metabat2_low_PE.023.contigs	88.76	1.97	2394645	383	8679	43.5	PRJEB11755	d__Bacteria	p__Bacteroidota	c__Bacteroidia	o__Bacteroidales	f__Bacteroidaceae	g__Prevotella	s__Prevotella sp000434515	97.5
SAMEA3663184__metabat2_low_PE.011.contigs	78.08	1.39	1882644	491	4434	47	PRJEB11755	d__Bacteria	p__Bacteroidota	c__Bacteroidia	o__Bacteroidales	f__Bacteroidaceae	g__Prevotella	s__Prevotella sp002251295	99.43
SAMEA3663186__metabat2_high_PE.008.contigs	85.55	1.93	2085693	500	4695	46.6	PRJEB11755	d__Bacteria	p__Bacteroidota	c__Bacteroidia	o__Bacteroidales	f__Bacteroidaceae	g__Prevotella	s__Prevotella sp002251295	99.43
SAMEA3663196__metabat2_high_PE.004.contigs	64.58	2.05	1536291	479	3469	52.2	PRJEB11755	d__Bacteria	p__Bacteroidota	c__Bacteroidia	o__Bacteroidales	f__Bacteroidaceae	g__Prevotella	s__Prevotella sp000434975	97.36
SAMEA3663196__metabat2_low_PE.011.contigs	91.18	1.3	2213946	405	6829	46.8	PRJEB11755	d__Bacteria	p__Bacteroidota	c__Bacteroidia	o__Bacteroidales	f__Bacteroidaceae	g__Prevotella	s__Prevotella sp002251295	99.41
SAMEA3663200__metabat2_high_PE.008.contigs	85.15	1.11	2039000	463	5122	46.9	PRJEB11755	d__Bacteria	p__Bacteroidota	c__Bacteroidia	o__Bacteroidales	f__Bacteroidaceae	g__Prevotella	s__Prevotella sp002251295	99.4
SAMEA3663208__metabat2_high_PE.004.contigs	98.23	1.67	3215719	97	53681	50	PRJEB11755	d__Bacteria	p__Bacteroidota	c__Bacteroidia	o__Bacteroidales	f__Bacteroidaceae	g__Prevotella	s__	N/A
SAMEA3663208__metabat2_low_PE.010.contigs	99.63	1.3	4267824	145	57840	47.4	PRJEB11755	d__Bacteria	p__Bacteroidota	c__Bacteroidia	o__Bacteroidales	f__Bacteroidaceae	g__Prevotella	s__	N/A
SAMEA3663221__metabat2_low_PE.001.contigs	53.44	0.3	1355875	525	2646	51.1	PRJEB11755	d__Bacteria	p__Bacteroidota	c__Bacteroidia	o__Bacteroidales	f__Bacteroidaceae	g__Prevotella	s__	N/A
SAMEA3663230__metabat2_low_PE.007.contigs	68.1	0.58	1608482	526	3262	46.5	PRJEB11755	d__Bacteria	p__Bacteroidota	c__Bacteroidia	o__Bacteroidales	f__Bacteroidaceae	g__Prevotella	s__Prevotella sp002251295	99.08
SAMEA3663241__maxbin2_low_prob.019.contigs	94.07	1.05	2470776	363	11305	46.6	PRJEB11755	d__Bacteria	p__Bacteroidota	c__Bacteroidia	o__Bacteroidales	f__Bacteroidaceae	g__Prevotella	s__Prevotella sp002251295	99.34
SAMEA3663241__metabat2_high_PE.008.contigs	78.82	2.22	1984281	577	3758	45.3	PRJEB11755	d__Bacteria	p__Bacteroidota	c__Bacteroidia	o__Bacteroidales	f__Bacteroidaceae	g__Prevotella	s__	N/A
SAMEA3663241__metabat2_low_PE.001.contigs	72.67	0.51	1674094	508	3582	49	PRJEB11755	d__Bacteria	p__Bacteroidota	c__Bacteroidia	o__Bacteroidales	f__Bacteroidaceae	g__Prevotella	s__Prevotella sp000834015	99.12
SAMEA3663250__maxbin2_low_prob.013.contigs	93.6	1.97	2398250	454	7380	46.5	PRJEB11755	d__Bacteria	p__Bacteroidota	c__Bacteroidia	o__Bacteroidales	f__Bacteroidaceae	g__Prevotella	s__Prevotella sp002251295	99.29
SAMEA3663250__metabat2_high_PE.001.contigs	88.59	2.74	2062190	511	4522	49.2	PRJEB11755	d__Bacteria	p__Bacteroidota	c__Bacteroidia	o__Bacteroidales	f__Bacteroidaceae	g__Prevotella	s__Prevotella sp002251245	99.36
SAMEA3663269__metabat2_high_PE.021.contigs	54.58	0.56	1236772	471	2757	48.6	PRJEB11755	d__Bacteria	p__Bacteroidota	c__Bacteroidia	o__Bacteroidales	f__Bacteroidaceae	g__Prevotella	s__Prevotella sp002251245	99.14
SAMEA3663273__metabat2_low_PE.031.contigs	75.89	1.59	2009482	621	3543	50.9	PRJEB11755	d__Bacteria	p__Bacteroidota	c__Bacteroidia	o__Bacteroidales	f__Bacteroidaceae	g__Prevotella	s__	N/A
SAMEA3663275__metabat2_high_PE.019.contigs	73.89	2.35	1911123	644	3192	50.9	PRJEB11755	d__Bacteria	p__Bacteroidota	c__Bacteroidia	o__Bacteroidales	f__Bacteroidaceae	g__Prevotella	s__	N/A
SAMEA3663280__maxbin2_high_prob.029.contigs	81.36	1.23	2047253	601	3814	46.8	PRJEB11755	d__Bacteria	p__Bacteroidota	c__Bacteroidia	o__Bacteroidales	f__Bacteroidaceae	g__Prevotella	s__Prevotella sp002251295	99.35
SAMEA3663280__metabat2_high_PE.031.contigs	74.23	1.68	1869196	608	3342	45.5	PRJEB11755	d__Bacteria	p__Bacteroidota	c__Bacteroidia	o__Bacteroidales	f__Bacteroidaceae	g__Prevotella	s__	N/A
SAMEA3663293__metabat2_low_PE.016.contigs	56.13	0.31	1386696	524	2661	44.7	PRJEB11755	d__Bacteria	p__Bacteroidota	c__Bacteroidia	o__Bacteroidales	f__Bacteroidaceae	g__Prevotella	s__	N/A
Scooby_p1__metabat2_low_PE.016.contigs	97.59	0.68	2600817	233	16846	46	PRJEB20308	d__Bacteria	p__Bacteroidota	c__Bacteroidia	o__Bacteroidales	f__Bacteroidaceae	g__Prevotella	s__Prevotella copri	96.76
Scooby_p2__metabat2_high_PE.031.contigs	97.3	0.68	2450590	285	14289	46.3	PRJEB20308	d__Bacteria	p__Bacteroidota	c__Bacteroidia	o__Bacteroidales	f__Bacteroidaceae	g__Prevotella	s__Prevotella copri	97.1
Scrappy_p1__metabat2_high_PE.028.contigs	90.03	0.68	2652719	115	40243	45.7	PRJEB20308	d__Bacteria	p__Bacteroidota	c__Bacteroidia	o__Bacteroidales	f__Bacteroidaceae	g__Prevotella	s__Prevotella copri	96.47
Stewie_p2__metabat2_low_PE.032.contigs	96.98	0.79	2483581	263	13228	46.1	PRJEB20308	d__Bacteria	p__Bacteroidota	c__Bacteroidia	o__Bacteroidales	f__Bacteroidaceae	g__Prevotella	s__Prevotella copri	96.84
Strait_p1__metabat2_low_PE.011.contigs	94.26	0.68	2476329	205	18332	46	PRJEB20308	d__Bacteria	p__Bacteroidota	c__Bacteroidia	o__Bacteroidales	f__Bacteroidaceae	g__Prevotella	s__Prevotella copri	96.9
Strait_p2__metabat2_low_PE.043.contigs	96.58	0.79	2539154	226	19362	46	PRJEB20308	d__Bacteria	p__Bacteroidota	c__Bacteroidia	o__Bacteroidales	f__Bacteroidaceae	g__Prevotella	s__Prevotella copri	96.98
Strawberry_p1__metabat2_high_PE.024.contigs	96.79	1.69	2551563	222	17601	46.2	PRJEB20308	d__Bacteria	p__Bacteroidota	c__Bacteroidia	o__Bacteroidales	f__Bacteroidaceae	g__Prevotella	s__Prevotella copri	96.77
Tephra_p1__metabat2_low_PE.039.contigs	96.62	0.68	2446737	217	17951	46.2	PRJEB20308	d__Bacteria	p__Bacteroidota	c__Bacteroidia	o__Bacteroidales	f__Bacteroidaceae	g__Prevotella	s__Prevotella copri	97.06
Tephra_p2__metabat2_high_PE.009.contigs	80.41	0.62	2074845	204	17911	46.1	PRJEB20308	d__Bacteria	p__Bacteroidota	c__Bacteroidia	o__Bacteroidales	f__Bacteroidaceae	g__Prevotella	s__Prevotella copri	97.01
Tibetan_p1__metabat2_low_PE.026.contigs	97.8	2.03	2509523	227	17270	46.2	PRJEB20308	d__Bacteria	p__Bacteroidota	c__Bacteroidia	o__Bacteroidales	f__Bacteroidaceae	g__Prevotella	s__Prevotella copri	97.11
Tibetan_p2__metabat2_low_PE.013.contigs	95.89	0.71	2428183	230	16883	46.2	PRJEB20308	d__Bacteria	p__Bacteroidota	c__Bacteroidia	o__Bacteroidales	f__Bacteroidaceae	g__Prevotella	s__Prevotella copri	96.99
Tim_p2__metabat2_low_PE.037.contigs	96.8	0.68	2415347	251	15846	46.2	PRJEB20308	d__Bacteria	p__Bacteroidota	c__Bacteroidia	o__Bacteroidales	f__Bacteroidaceae	g__Prevotella	s__Prevotella copri	97.15
Trix_p1__maxbin2_low_prob.024.contigs	96.95	0.96	2722908	302	15384	45.9	PRJEB20308	d__Bacteria	p__Bacteroidota	c__Bacteroidia	o__Bacteroidales	f__Bacteroidaceae	g__Prevotella	s__Prevotella copri	96.69
Trix_p2__metabat2_high_PE.008.contigs	97.69	0.79	2525527	245	16194	46.2	PRJEB20308	d__Bacteria	p__Bacteroidota	c__Bacteroidia	o__Bacteroidales	f__Bacteroidaceae	g__Prevotella	s__Prevotella copri	96.95
UncleJesse_p2__metabat2_low_PE.011.contigs	96.45	0.69	2573990	196	20841	46	PRJEB20308	d__Bacteria	p__Bacteroidota	c__Bacteroidia	o__Bacteroidales	f__Bacteroidaceae	g__Prevotella	s__Prevotella copri	96.86
Virginia_p1__metabat2_low_PE.023.contigs	97.13	1.35	2580751	182	22261	46	PRJEB20308	d__Bacteria	p__Bacteroidota	c__Bacteroidia	o__Bacteroidales	f__Bacteroidaceae	g__Prevotella	s__Prevotella copri	96.96
X196_Domestic_Cat__maxbin2_low_prob.004.contigs	54.38	0.47	1291445	357	3710	46.5	multi-species	d__Bacteria	p__Bacteroidota	c__Bacteroidia	o__Bacteroidales	f__Bacteroidaceae	g__Prevotella	s__Prevotella copri	97.07
X199_Human__maxbin2_high_prob.007.contigs	98.31	2.48	3205538	156	32197	45	multi-species	d__Bacteria	p__Bacteroidota	c__Bacteroidia	o__Bacteroidales	f__Bacteroidaceae	g__Prevotella	s__Prevotella copri	97.44
X199_Human__metabat2_high_PE.010.contigs	95.07	2.25	3051518	266	16956	47.8	multi-species	d__Bacteria	p__Bacteroidota	c__Bacteroidia	o__Bacteroidales	f__Bacteroidaceae	g__Prevotella	s__	N/A
X287_Common_Brushtail__maxbin2_low_prob.001.contigs	72.03	1.87	1932483	429	4864	49.2	multi-species	d__Bacteria	p__Bacteroidota	c__Bacteroidia	o__Bacteroidales	f__Bacteroidaceae	g__Prevotella	s__	N/A
X288_Common_Brushtail__metabat2_high_PE.006.contigs	80.76	2.09	1821625	377	5692	49.2	multi-species	d__Bacteria	p__Bacteroidota	c__Bacteroidia	o__Bacteroidales	f__Bacteroidaceae	g__Prevotella	s__	N/A
X430_Giraffe__metabat2_high_PE.008.contigs	87.02	4.17	2981319	308	13954	43.9	multi-species	d__Bacteria	p__Bacteroidota	c__Bacteroidia	o__Bacteroidales	f__Bacteroidaceae	g__Prevotella	s__	N/A
Ash_p1__maxbin2_low_prob.023.contigs	97.27	1.23	2563036	300	13627	47.6	PRJEB20308	d__Bacteria	p__Bacteroidota	c__Bacteroidia	o__Bacteroidales	f__Bacteroidaceae	g__Prevotellamassilia	s__Prevotellamassilia sp000437675	99.03
Ash_p2__maxbin2_low_prob.002.contigs	97.27	0	2550941	269	14518	47.7	PRJEB20308	d__Bacteria	p__Bacteroidota	c__Bacteroidia	o__Bacteroidales	f__Bacteroidaceae	g__Prevotellamassilia	s__Prevotellamassilia sp000437675	99.1
Ash_p2__metabat2_low_PE.010.contigs	97.01	0	2328139	153	25612	47	PRJEB20308	d__Bacteria	p__Bacteroidota	c__Bacteroidia	o__Bacteroidales	f__Bacteroidaceae	g__Prevotellamassilia	s__	N/A
Avalanche_p1__maxbin2_low_prob.043.contigs	96.72	0.72	2552624	329	12701	47.6	PRJEB20308	d__Bacteria	p__Bacteroidota	c__Bacteroidia	o__Bacteroidales	f__Bacteroidaceae	g__Prevotellamassilia	s__Prevotellamassilia sp000437675	99.09
Belle_p1__maxbin2_low_prob.018.contigs	97.11	0.52	2506623	303	11716	47.7	PRJEB20308	d__Bacteria	p__Bacteroidota	c__Bacteroidia	o__Bacteroidales	f__Bacteroidaceae	g__Prevotellamassilia	s__Prevotellamassilia sp000437675	99.04
Belle_p2__maxbin2_low_prob.021.contigs	96.99	1.24	2604156	324	12863	47.8	PRJEB20308	d__Bacteria	p__Bacteroidota	c__Bacteroidia	o__Bacteroidales	f__Bacteroidaceae	g__Prevotellamassilia	s__Prevotellamassilia sp000437675	99.14
Belle_p2__metabat2_high_PE.006.contigs	97.34	0	2329822	153	24356	47.2	PRJEB20308	d__Bacteria	p__Bacteroidota	c__Bacteroidia	o__Bacteroidales	f__Bacteroidaceae	g__Prevotellamassilia	s__	N/A
Belle_p2__metabat2_high_PE.044.contigs	70.88	1.07	1756174	408	5020	49	PRJEB20308	d__Bacteria	p__Bacteroidota	c__Bacteroidia	o__Bacteroidales	f__Bacteroidaceae	g__Prevotellamassilia	s__	N/A
Bissell_p1__maxbin2_high_prob.006.contigs	87.62	2.37	2188091	487	5650	48	PRJEB20308	d__Bacteria	p__Bacteroidota	c__Bacteroidia	o__Bacteroidales	f__Bacteroidaceae	g__Prevotellamassilia	s__Prevotellamassilia sp000437675	99.01
Briea_p1__maxbin2_low_prob.023.contigs	95.79	1.04	2501344	307	12167	47.7	PRJEB20308	d__Bacteria	p__Bacteroidota	c__Bacteroidia	o__Bacteroidales	f__Bacteroidaceae	g__Prevotellamassilia	s__Prevotellamassilia sp000437675	99.2
Burrito_p2__maxbin2_low_prob.007.contigs	97.26	0.52	2540587	303	13437	47.9	PRJEB20308	d__Bacteria	p__Bacteroidota	c__Bacteroidia	o__Bacteroidales	f__Bacteroidaceae	g__Prevotellamassilia	s__Prevotellamassilia sp000437675	99.17
Cam_p2__maxbin2_low_prob.040.contigs	98.02	0.74	2532761	286	13655	47.7	PRJEB20308	d__Bacteria	p__Bacteroidota	c__Bacteroidia	o__Bacteroidales	f__Bacteroidaceae	g__Prevotellamassilia	s__Prevotellamassilia sp000437675	99.06
Carbon_p1__maxbin2_low_prob.002.contigs	95.93	0.5	2463708	395	8415	47.7	PRJEB20308	d__Bacteria	p__Bacteroidota	c__Bacteroidia	o__Bacteroidales	f__Bacteroidaceae	g__Prevotellamassilia	s__Prevotellamassilia sp000437675	98.96
Cebus_capucinus_imitator_PRJNA485217_SSR012__maxbin2_low_prob.008.contigs	73.29	2.57	2361159	672	3927	51.7	PRJNA485217	d__Bacteria	p__Bacteroidota	c__Bacteroidia	o__Bacteroidales	f__Bacteroidaceae	g__Prevotellamassilia	s__	N/A
Cebus_capucinus_imitator_PRJNA485217_SSR118__metabat2_low_PE.012.contigs	94.75	0.37	2615581	60	62352	52.9	PRJNA485217	d__Bacteria	p__Bacteroidota	c__Bacteroidia	o__Bacteroidales	f__Bacteroidaceae	g__Prevotellamassilia	s__	N/A
Charlie_p1__metabat2_high_PE.033.contigs	88.32	2.3	2154457	299	9631	48.8	PRJEB20308	d__Bacteria	p__Bacteroidota	c__Bacteroidia	o__Bacteroidales	f__Bacteroidaceae	g__Prevotellamassilia	s__	N/A
Charlie_p1__metabat2_low_PE.023.contigs	79.58	0.89	2009867	222	13318	49.2	PRJEB20308	d__Bacteria	p__Bacteroidota	c__Bacteroidia	o__Bacteroidales	f__Bacteroidaceae	g__Prevotellamassilia	s__Prevotellamassilia sp000437675	99.13
Charlie_p2__metabat2_high_PE.008.contigs	95.83	0	2323285	117	30633	48.8	PRJEB20308	d__Bacteria	p__Bacteroidota	c__Bacteroidia	o__Bacteroidales	f__Bacteroidaceae	g__Prevotellamassilia	s__	N/A
Charlie_p2__metabat2_high_PE.030.contigs	97.17	0	2330509	250	13803	48	PRJEB20308	d__Bacteria	p__Bacteroidota	c__Bacteroidia	o__Bacteroidales	f__Bacteroidaceae	g__Prevotellamassilia	s__Prevotellamassilia sp000437675	99.17
Cinder_p1__maxbin2_low_prob.002.contigs	93.76	0.46	2453337	357	9551	47.8	PRJEB20308	d__Bacteria	p__Bacteroidota	c__Bacteroidia	o__Bacteroidales	f__Bacteroidaceae	g__Prevotellamassilia	s__Prevotellamassilia sp000437675	99.02
Cinder_p2__maxbin2_low_prob.002.contigs	97.52	0.74	2570846	299	12951	47.7	PRJEB20308	d__Bacteria	p__Bacteroidota	c__Bacteroidia	o__Bacteroidales	f__Bacteroidaceae	g__Prevotellamassilia	s__Prevotellamassilia sp000437675	99.15
Cobain_p1__maxbin2_high_prob.002.contigs	97.4	1.38	2576051	261	15821	47.6	PRJEB20308	d__Bacteria	p__Bacteroidota	c__Bacteroidia	o__Bacteroidales	f__Bacteroidaceae	g__Prevotellamassilia	s__Prevotellamassilia sp000437675	98.98
Connie_p1__maxbin2_low_prob.035.contigs	96.53	1.97	2574217	299	13801	47.7	PRJEB20308	d__Bacteria	p__Bacteroidota	c__Bacteroidia	o__Bacteroidales	f__Bacteroidaceae	g__Prevotellamassilia	s__Prevotellamassilia sp000437675	99.07
Connie_p2__metabat2_low_PE.035.contigs	77.76	0	1967199	199	13333	49.3	PRJEB20308	d__Bacteria	p__Bacteroidota	c__Bacteroidia	o__Bacteroidales	f__Bacteroidaceae	g__Prevotellamassilia	s__Prevotellamassilia sp000437675	99.11
Dunbar_p1__maxbin2_low_prob.005.contigs	97.81	0.1	2604344	239	19024	47.6	PRJEB20308	d__Bacteria	p__Bacteroidota	c__Bacteroidia	o__Bacteroidales	f__Bacteroidaceae	g__Prevotellamassilia	s__Prevotellamassilia sp000437675	98.97
Dunbar_p2__maxbin2_low_prob.003.contigs	96.94	1.56	3511147	435	17725	45	PRJEB20308	d__Bacteria	p__Bacteroidota	c__Bacteroidia	o__Bacteroidales	f__Bacteroidaceae	g__Prevotellamassilia	s__	N/A
Ed_p1__maxbin2_low_prob.006.contigs	93.37	0.21	2461284	321	11549	47.9	PRJEB20308	d__Bacteria	p__Bacteroidota	c__Bacteroidia	o__Bacteroidales	f__Bacteroidaceae	g__Prevotellamassilia	s__Prevotellamassilia sp000437675	99.05
Ed_p2__maxbin2_high_prob.003.contigs	87.56	2.55	2509992	508	6355	46.6	PRJEB20308	d__Bacteria	p__Bacteroidota	c__Bacteroidia	o__Bacteroidales	f__Bacteroidaceae	g__Prevotellamassilia	s__	N/A
Ed_p2__maxbin2_low_prob.029.contigs	97.18	0.77	2612689	337	13377	47.6	PRJEB20308	d__Bacteria	p__Bacteroidota	c__Bacteroidia	o__Bacteroidales	f__Bacteroidaceae	g__Prevotellamassilia	s__Prevotellamassilia sp000437675	99.1
Elaine_p2__maxbin2_low_prob.040.contigs	96.65	0.74	2571705	307	14247	47.6	PRJEB20308	d__Bacteria	p__Bacteroidota	c__Bacteroidia	o__Bacteroidales	f__Bacteroidaceae	g__Prevotellamassilia	s__Prevotellamassilia sp000437675	98.95
Escalade_p1__maxbin2_low_prob.021.contigs	95.54	1.12	2693604	298	14002	47.3	PRJEB20308	d__Bacteria	p__Bacteroidota	c__Bacteroidia	o__Bacteroidales	f__Bacteroidaceae	g__Prevotellamassilia	s__Prevotellamassilia sp000437675	98.97
Escalade_p2__maxbin2_low_prob.035.contigs	97.27	0	2734279	160	31446	47.2	PRJEB20308	d__Bacteria	p__Bacteroidota	c__Bacteroidia	o__Bacteroidales	f__Bacteroidaceae	g__Prevotellamassilia	s__Prevotellamassilia sp000437675	98.97
Faulkner_p2__maxbin2_low_prob.017.contigs	96.97	0.37	2570441	184	26599	46.6	PRJEB20308	d__Bacteria	p__Bacteroidota	c__Bacteroidia	o__Bacteroidales	f__Bacteroidaceae	g__Prevotellamassilia	s__	N/A
Faulkner_p2__maxbin2_low_prob.028.contigs	95.27	0.87	2484924	215	20283	48.9	PRJEB20308	d__Bacteria	p__Bacteroidota	c__Bacteroidia	o__Bacteroidales	f__Bacteroidaceae	g__Prevotellamassilia	s__	N/A
Faulkner_p2__maxbin2_low_prob.035.contigs	97.25	0.37	2519310	322	11823	47.8	PRJEB20308	d__Bacteria	p__Bacteroidota	c__Bacteroidia	o__Bacteroidales	f__Bacteroidaceae	g__Prevotellamassilia	s__Prevotellamassilia sp000437675	99.05
Flurry_p1__maxbin2_low_prob.007.contigs	77.52	1.91	2338169	566	4923	45.9	PRJEB20308	d__Bacteria	p__Bacteroidota	c__Bacteroidia	o__Bacteroidales	f__Bacteroidaceae	g__Prevotellamassilia	s__	N/A
Flurry_p1__maxbin2_low_prob.037.contigs	97.06	0.51	2540153	316	12572	47.6	PRJEB20308	d__Bacteria	p__Bacteroidota	c__Bacteroidia	o__Bacteroidales	f__Bacteroidaceae	g__Prevotellamassilia	s__Prevotellamassilia sp000437675	99.01
Flurry_p2__maxbin2_low_prob.004.contigs	97.58	1.12	2547634	297	13683	47.7	PRJEB20308	d__Bacteria	p__Bacteroidota	c__Bacteroidia	o__Bacteroidales	f__Bacteroidaceae	g__Prevotellamassilia	s__Prevotellamassilia sp000437675	99.17
Freddie_p1__maxbin2_high_prob.002.contigs	96.59	1.01	2547895	327	11543	47.6	PRJEB20308	d__Bacteria	p__Bacteroidota	c__Bacteroidia	o__Bacteroidales	f__Bacteroidaceae	g__Prevotellamassilia	s__Prevotellamassilia sp000437675	98.91
Freddie_p1__maxbin2_high_prob.018.contigs	80.81	0.95	1948319	506	4308	47.3	PRJEB20308	d__Bacteria	p__Bacteroidota	c__Bacteroidia	o__Bacteroidales	f__Bacteroidaceae	g__Prevotellamassilia	s__	N/A
Freddie_p2__metabat2_high_PE.021.contigs	94.82	0	2289553	115	40551	47	PRJEB20308	d__Bacteria	p__Bacteroidota	c__Bacteroidia	o__Bacteroidales	f__Bacteroidaceae	g__Prevotellamassilia	s__	N/A
Freddie_p2__metabat2_low_PE.031.contigs	82.22	0	2033953	210	14029	49	PRJEB20308	d__Bacteria	p__Bacteroidota	c__Bacteroidia	o__Bacteroidales	f__Bacteroidaceae	g__Prevotellamassilia	s__Prevotellamassilia sp000437675	99.13
Garnier_p2__maxbin2_low_prob.025.contigs	97.83	0	2643101	218	22052	47.5	PRJEB20308	d__Bacteria	p__Bacteroidota	c__Bacteroidia	o__Bacteroidales	f__Bacteroidaceae	g__Prevotellamassilia	s__Prevotellamassilia sp000437675	98.98
Garnier_p2__metabat2_high_PE.025.contigs	96.9	0	2421029	140	25221	48.9	PRJEB20308	d__Bacteria	p__Bacteroidota	c__Bacteroidia	o__Bacteroidales	f__Bacteroidaceae	g__Prevotellamassilia	s__	N/A
Garth_p1__maxbin2_low_prob.032.contigs	97.15	0.02	2524608	324	11643	47.7	PRJEB20308	d__Bacteria	p__Bacteroidota	c__Bacteroidia	o__Bacteroidales	f__Bacteroidaceae	g__Prevotellamassilia	s__Prevotellamassilia sp000437675	99.11
Garth_p2__maxbin2_high_prob.006.contigs	97.65	0.52	2611194	188	24300	47.4	PRJEB20308	d__Bacteria	p__Bacteroidota	c__Bacteroidia	o__Bacteroidales	f__Bacteroidaceae	g__Prevotellamassilia	s__Prevotellamassilia sp000437675	98.95
Garth_p2__metabat2_high_PE.015.contigs	87.98	1.12	2131732	332	8156	47.3	PRJEB20308	d__Bacteria	p__Bacteroidota	c__Bacteroidia	o__Bacteroidales	f__Bacteroidaceae	g__Prevotellamassilia	s__	N/A
Gatling_p1__maxbin2_low_prob.018.contigs	96.78	0.51	2527509	312	12682	47.7	PRJEB20308	d__Bacteria	p__Bacteroidota	c__Bacteroidia	o__Bacteroidales	f__Bacteroidaceae	g__Prevotellamassilia	s__Prevotellamassilia sp000437675	99.12
George_p1__maxbin2_low_prob.021.contigs	97.25	0.64	2593653	335	11580	47.7	PRJEB20308	d__Bacteria	p__Bacteroidota	c__Bacteroidia	o__Bacteroidales	f__Bacteroidaceae	g__Prevotellamassilia	s__Prevotellamassilia sp000437675	99.17
George_p2__maxbin2_high_prob.006.contigs	97.5	0.74	2475611	304	12979	47.9	PRJEB20308	d__Bacteria	p__Bacteroidota	c__Bacteroidia	o__Bacteroidales	f__Bacteroidaceae	g__Prevotellamassilia	s__Prevotellamassilia sp000437675	99.24
Glacier_p1__maxbin2_low_prob.001.contigs	98.02	0.02	2632510	239	19756	47.6	PRJEB20308	d__Bacteria	p__Bacteroidota	c__Bacteroidia	o__Bacteroidales	f__Bacteroidaceae	g__Prevotellamassilia	s__Prevotellamassilia sp000437675	98.98
Glacier_p1__maxbin2_low_prob.005.contigs	96.96	0.68	3302707	281	24319	45.3	PRJEB20308	d__Bacteria	p__Bacteroidota	c__Bacteroidia	o__Bacteroidales	f__Bacteroidaceae	g__Prevotellamassilia	s__	N/A
Glacier_p2__maxbin2_low_prob.005.contigs	96.51	0.74	2496787	235	16081	47.6	PRJEB20308	d__Bacteria	p__Bacteroidota	c__Bacteroidia	o__Bacteroidales	f__Bacteroidaceae	g__Prevotellamassilia	s__Prevotellamassilia sp000437675	99.08
Glacier_p2__maxbin2_low_prob.031.contigs	97.19	0.5	2727617	222	26681	46.4	PRJEB20308	d__Bacteria	p__Bacteroidota	c__Bacteroidia	o__Bacteroidales	f__Bacteroidaceae	g__Prevotellamassilia	s__	N/A
Gold_p1__maxbin2_high_prob.019.contigs	97.62	2.26	2581948	306	12751	47.6	PRJEB20308	d__Bacteria	p__Bacteroidota	c__Bacteroidia	o__Bacteroidales	f__Bacteroidaceae	g__Prevotellamassilia	s__Prevotellamassilia sp000437675	98.96
Gold_p2__maxbin2_low_prob.025.contigs	95.79	0.5	2633654	283	14941	47.4	PRJEB20308	d__Bacteria	p__Bacteroidota	c__Bacteroidia	o__Bacteroidales	f__Bacteroidaceae	g__Prevotellamassilia	s__Prevotellamassilia sp000437675	98.97
Jeb_p2__maxbin2_low_prob.030.contigs	95.44	0.25	2410104	359	10522	47.9	PRJEB20308	d__Bacteria	p__Bacteroidota	c__Bacteroidia	o__Bacteroidales	f__Bacteroidaceae	g__Prevotellamassilia	s__Prevotellamassilia sp000437675	99.1
Jenna_p1__maxbin2_low_prob.018.contigs	96.84	1.24	2569260	380	9594	47.7	PRJEB20308	d__Bacteria	p__Bacteroidota	c__Bacteroidia	o__Bacteroidales	f__Bacteroidaceae	g__Prevotellamassilia	s__Prevotellamassilia sp000437675	98.98
Jenna_p2__maxbin2_low_prob.043.contigs	96.16	0.91	2546086	323	12236	47.7	PRJEB20308	d__Bacteria	p__Bacteroidota	c__Bacteroidia	o__Bacteroidales	f__Bacteroidaceae	g__Prevotellamassilia	s__Prevotellamassilia sp000437675	99.05
Juniper_p1__maxbin2_low_prob.010.contigs	97.19	0.19	2534651	284	14471	47.6	PRJEB20308	d__Bacteria	p__Bacteroidota	c__Bacteroidia	o__Bacteroidales	f__Bacteroidaceae	g__Prevotellamassilia	s__Prevotellamassilia sp000437675	98.96
Juniper_p1__metabat2_high_PE.029.contigs	94.47	0	2310047	198	17749	47.1	PRJEB20308	d__Bacteria	p__Bacteroidota	c__Bacteroidia	o__Bacteroidales	f__Bacteroidaceae	g__Prevotellamassilia	s__	N/A
Juniper_p2__maxbin2_low_prob.004.contigs	97.59	0.02	2616598	265	16111	47.5	PRJEB20308	d__Bacteria	p__Bacteroidota	c__Bacteroidia	o__Bacteroidales	f__Bacteroidaceae	g__Prevotellamassilia	s__Prevotellamassilia sp000437675	99.01
Kenny_p2__maxbin2_low_prob.041.contigs	96.8	1.1	2488337	306	11932	47.8	PRJEB20308	d__Bacteria	p__Bacteroidota	c__Bacteroidia	o__Bacteroidales	f__Bacteroidaceae	g__Prevotellamassilia	s__Prevotellamassilia sp000437675	99.08
Kit_p1__metabat2_high_PE.008.contigs	81.85	0	2170487	134	24013	48.7	PRJEB20308	d__Bacteria	p__Bacteroidota	c__Bacteroidia	o__Bacteroidales	f__Bacteroidaceae	g__Prevotellamassilia	s__Prevotellamassilia sp000437675	98.9
Lana_p2__maxbin2_low_prob.025.contigs	96.16	1.34	2639905	220	19825	47.7	PRJEB20308	d__Bacteria	p__Bacteroidota	c__Bacteroidia	o__Bacteroidales	f__Bacteroidaceae	g__Prevotellamassilia	s__Prevotellamassilia sp000437675	99.02
LinusII_BA0109CM-p1__maxbin2_high_prob.004.contigs	80.59	1.84	2804906	650	5504	45	PRJEB20308	d__Bacteria	p__Bacteroidota	c__Bacteroidia	o__Bacteroidales	f__Bacteroidaceae	g__Prevotellamassilia	s__	N/A
LinusII_BA0109CM-p1__metabat2_low_PE.003.contigs	70.78	0.74	1565705	374	4966	48.4	PRJEB20308	d__Bacteria	p__Bacteroidota	c__Bacteroidia	o__Bacteroidales	f__Bacteroidaceae	g__Prevotellamassilia	s__	N/A
LinusII_BA0109CM-p1__metabat2_low_PE.017.contigs	95.58	0.12	2342056	261	14260	47.9	PRJEB20308	d__Bacteria	p__Bacteroidota	c__Bacteroidia	o__Bacteroidales	f__Bacteroidaceae	g__Prevotellamassilia	s__Prevotellamassilia sp000437675	99.07
Mack_p1__maxbin2_low_prob.002.contigs	96.84	1.51	2590387	342	11360	47.6	PRJEB20308	d__Bacteria	p__Bacteroidota	c__Bacteroidia	o__Bacteroidales	f__Bacteroidaceae	g__Prevotellamassilia	s__Prevotellamassilia sp000437675	99.07
Mack_p2__maxbin2_low_prob.007.contigs	97.4	0.64	2676090	347	11920	47.3	PRJEB20308	d__Bacteria	p__Bacteroidota	c__Bacteroidia	o__Bacteroidales	f__Bacteroidaceae	g__Prevotellamassilia	s__Prevotellamassilia sp000437675	99.22
Magnolia_p2__metabat2_low_PE.008.contigs	94.67	0.74	2303801	198	16666	47.9	PRJEB20308	d__Bacteria	p__Bacteroidota	c__Bacteroidia	o__Bacteroidales	f__Bacteroidaceae	g__Prevotellamassilia	s__Prevotellamassilia sp000437675	99.04
Michael_p1__metabat2_low_PE.020.contigs	69.19	0.46	1735155	310	7136	49.8	PRJEB20308	d__Bacteria	p__Bacteroidota	c__Bacteroidia	o__Bacteroidales	f__Bacteroidaceae	g__Prevotellamassilia	s__Prevotellamassilia sp000437675	98.91
Michael_p2__metabat2_high_PE.028.contigs	96.39	0	2360802	250	12863	48	PRJEB20308	d__Bacteria	p__Bacteroidota	c__Bacteroidia	o__Bacteroidales	f__Bacteroidaceae	g__Prevotellamassilia	s__Prevotellamassilia sp000437675	99.1
Monroe_p1__metabat2_low_PE.006.contigs	95.94	1.36	2360379	240	14553	47.9	PRJEB20308	d__Bacteria	p__Bacteroidota	c__Bacteroidia	o__Bacteroidales	f__Bacteroidaceae	g__Prevotellamassilia	s__Prevotellamassilia sp000437675	99.16
Monroe_p2__metabat2_low_PE.026.contigs	67.47	0.74	1945003	108	25205	49.3	PRJEB20308	d__Bacteria	p__Bacteroidota	c__Bacteroidia	o__Bacteroidales	f__Bacteroidaceae	g__Prevotellamassilia	s__Prevotellamassilia sp000437675	98.91
Mummy_p2__maxbin2_low_prob.044.contigs	96.94	0.5	2571610	321	11867	47.7	PRJEB20308	d__Bacteria	p__Bacteroidota	c__Bacteroidia	o__Bacteroidales	f__Bacteroidaceae	g__Prevotellamassilia	s__Prevotellamassilia sp000437675	99.01
Mya_p2__maxbin2_low_prob.028.contigs	97.65	0.33	2525209	297	13448	47.7	PRJEB20308	d__Bacteria	p__Bacteroidota	c__Bacteroidia	o__Bacteroidales	f__Bacteroidaceae	g__Prevotellamassilia	s__Prevotellamassilia sp000437675	98.92
Mya_p2__metabat2_high_PE.022.contigs	97.65	0	2260216	144	26580	47.1	PRJEB20308	d__Bacteria	p__Bacteroidota	c__Bacteroidia	o__Bacteroidales	f__Bacteroidaceae	g__Prevotellamassilia	s__	N/A
Oklahoma_p2__maxbin2_low_prob.006.contigs	97.65	0.37	2791299	184	27452	47	PRJEB20308	d__Bacteria	p__Bacteroidota	c__Bacteroidia	o__Bacteroidales	f__Bacteroidaceae	g__Prevotellamassilia	s__Prevotellamassilia sp000437675	98.91
Peterbilt_p2__maxbin2_low_prob.001.contigs	97.01	0	2461689	279	13569	47.8	PRJEB20308	d__Bacteria	p__Bacteroidota	c__Bacteroidia	o__Bacteroidales	f__Bacteroidaceae	g__Prevotellamassilia	s__Prevotellamassilia sp000437675	99.12
Pinky_p2__maxbin2_low_prob.031.contigs	94.43	1.12	2457589	417	7735	47.8	PRJEB20308	d__Bacteria	p__Bacteroidota	c__Bacteroidia	o__Bacteroidales	f__Bacteroidaceae	g__Prevotellamassilia	s__Prevotellamassilia sp000437675	98.97
Pinky_p2__metabat2_high_PE.054.contigs	68.34	1.05	1597705	437	4147	47.6	PRJEB20308	d__Bacteria	p__Bacteroidota	c__Bacteroidia	o__Bacteroidales	f__Bacteroidaceae	g__Prevotellamassilia	s__	N/A
Rahab_p1__maxbin2_low_prob.034.contigs	68.75	0.12	3110196	458	11319	44.7	PRJEB20308	d__Bacteria	p__Bacteroidota	c__Bacteroidia	o__Bacteroidales	f__Bacteroidaceae	g__Prevotellamassilia	s__	N/A
Rahab_p1__maxbin2_low_prob.039.contigs	95.67	0.74	2519577	303	12785	47.8	PRJEB20308	d__Bacteria	p__Bacteroidota	c__Bacteroidia	o__Bacteroidales	f__Bacteroidaceae	g__Prevotellamassilia	s__Prevotellamassilia sp000437675	98.99
Reba_p1__maxbin2_low_prob.029.contigs	97.46	0.37	2639170	253	15622	47.6	PRJEB20308	d__Bacteria	p__Bacteroidota	c__Bacteroidia	o__Bacteroidales	f__Bacteroidaceae	g__Prevotellamassilia	s__Prevotellamassilia sp000437675	99
Reba_p2__maxbin2_low_prob.033.contigs	98.02	2.97	2786953	175	25956	47.4	PRJEB20308	d__Bacteria	p__Bacteroidota	c__Bacteroidia	o__Bacteroidales	f__Bacteroidaceae	g__Prevotellamassilia	s__Prevotellamassilia sp000437675	98.92
Red_p1__maxbin2_low_prob.020.contigs	97.65	0.64	2672183	216	24072	47.4	PRJEB20308	d__Bacteria	p__Bacteroidota	c__Bacteroidia	o__Bacteroidales	f__Bacteroidaceae	g__Prevotellamassilia	s__Prevotellamassilia sp000437675	98.89
Red_p2__metabat2_high_PE.023.contigs	96.63	1.12	2385346	221	15263	47.9	PRJEB20308	d__Bacteria	p__Bacteroidota	c__Bacteroidia	o__Bacteroidales	f__Bacteroidaceae	g__Prevotellamassilia	s__Prevotellamassilia sp000437675	99.11
Reeses_p1__maxbin2_low_prob.019.contigs	96.53	1.67	3770686	519	12711	44.6	PRJEB20308	d__Bacteria	p__Bacteroidota	c__Bacteroidia	o__Bacteroidales	f__Bacteroidaceae	g__Prevotellamassilia	s__	N/A
Reeses_p1__maxbin2_low_prob.035.contigs	97.13	1.12	2527430	310	13005	47.7	PRJEB20308	d__Bacteria	p__Bacteroidota	c__Bacteroidia	o__Bacteroidales	f__Bacteroidaceae	g__Prevotellamassilia	s__Prevotellamassilia sp000437675	98.99
SAMEA103957795__maxbin2_high_prob.027.contigs	97.2	1.36	2577089	308	13325	47.6	PRJEB20308	d__Bacteria	p__Bacteroidota	c__Bacteroidia	o__Bacteroidales	f__Bacteroidaceae	g__Prevotellamassilia	s__Prevotellamassilia sp000437675	99.02
SAMEA103957796__maxbin2_low_prob.024.contigs	95.79	0.14	2609783	186	24237	47.5	PRJEB20308	d__Bacteria	p__Bacteroidota	c__Bacteroidia	o__Bacteroidales	f__Bacteroidaceae	g__Prevotellamassilia	s__Prevotellamassilia sp000437675	99
SAMEA104315425__metabat2_high_PE.039.contigs	71.65	1	2034013	549	4033	45.1	PRJEB22765	d__Bacteria	p__Bacteroidota	c__Bacteroidia	o__Bacteroidales	f__Bacteroidaceae	g__Prevotellamassilia	s__	N/A
SAMEA104404097__metabat2_low_PE.059.contigs	89.07	2.33	3121316	172	36572	45.5	PRJEB23642	d__Bacteria	p__Bacteroidota	c__Bacteroidia	o__Bacteroidales	f__Bacteroidaceae	g__Prevotellamassilia	s__	N/A
SAMEA104404103__metabat2_high_PE.061.contigs	92.68	0.5	2783468	286	16520	45.6	PRJEB23642	d__Bacteria	p__Bacteroidota	c__Bacteroidia	o__Bacteroidales	f__Bacteroidaceae	g__Prevotellamassilia	s__	N/A
SAMEA104404106__metabat2_high_PE.037.contigs	95.95	0.5	2790475	275	14501	45.5	PRJEB23642	d__Bacteria	p__Bacteroidota	c__Bacteroidia	o__Bacteroidales	f__Bacteroidaceae	g__Prevotellamassilia	s__	N/A
SAMEA3387467__maxbin2_low_prob.010.contigs	98.02	0	2823351	195	22938	47.2	PRJEB9357	d__Bacteria	p__Bacteroidota	c__Bacteroidia	o__Bacteroidales	f__Bacteroidaceae	g__Prevotellamassilia	s__Prevotellamassilia sp000437675	98.97
SAMEA3663013__metabat2_low_PE.001.contigs	78.2	1.02	1764104	433	4762	52.9	PRJEB11755	d__Bacteria	p__Bacteroidota	c__Bacteroidia	o__Bacteroidales	f__Bacteroidaceae	g__Prevotellamassilia	s__	N/A
SAMEA3663013__metabat2_low_PE.021.contigs	94.22	0.07	2286256	173	23490	54	PRJEB11755	d__Bacteria	p__Bacteroidota	c__Bacteroidia	o__Bacteroidales	f__Bacteroidaceae	g__Prevotellamassilia	s__	N/A
SAMEA3663047__metabat2_low_PE.025.contigs	89.73	0.46	2319689	323	9125	53.9	PRJEB11755	d__Bacteria	p__Bacteroidota	c__Bacteroidia	o__Bacteroidales	f__Bacteroidaceae	g__Prevotellamassilia	s__	N/A
SAMEA3663048__metabat2_low_PE.005.contigs	57.46	0.08	1237703	415	3217	54.6	PRJEB11755	d__Bacteria	p__Bacteroidota	c__Bacteroidia	o__Bacteroidales	f__Bacteroidaceae	g__Prevotellamassilia	s__	N/A
SAMEA3663052__metabat2_high_PE.017.contigs	57.63	0.45	1380057	445	3263	54.6	PRJEB11755	d__Bacteria	p__Bacteroidota	c__Bacteroidia	o__Bacteroidales	f__Bacteroidaceae	g__Prevotellamassilia	s__	N/A
SAMEA3663092__metabat2_low_PE.014.contigs	89.67	1.92	2148839	303	10195	53.9	PRJEB11755	d__Bacteria	p__Bacteroidota	c__Bacteroidia	o__Bacteroidales	f__Bacteroidaceae	g__Prevotellamassilia	s__	N/A
SAMEA3663094__maxbin2_low_prob.006.contigs	76.91	1.71	1910674	512	4285	54.1	PRJEB11755	d__Bacteria	p__Bacteroidota	c__Bacteroidia	o__Bacteroidales	f__Bacteroidaceae	g__Prevotellamassilia	s__	N/A
SAMEA3663094__metabat2_low_PE.004.contigs	70.96	0.17	1833248	461	4660	53.3	PRJEB11755	d__Bacteria	p__Bacteroidota	c__Bacteroidia	o__Bacteroidales	f__Bacteroidaceae	g__Prevotellamassilia	s__	N/A
SAMEA3663103__metabat2_low_PE.028.contigs	65.62	1.66	1375057	446	3316	54.4	PRJEB11755	d__Bacteria	p__Bacteroidota	c__Bacteroidia	o__Bacteroidales	f__Bacteroidaceae	g__Prevotellamassilia	s__	N/A
SAMEA3663105__metabat2_low_PE.034.contigs	93.84	0	2538192	226	15125	42.7	PRJEB11755	d__Bacteria	p__Bacteroidota	c__Bacteroidia	o__Bacteroidales	f__Bacteroidaceae	g__Prevotellamassilia	s__	N/A
SAMEA3663108__maxbin2_high_prob.014.contigs	90.76	2.2	2560206	415	10294	51.1	PRJEB11755	d__Bacteria	p__Bacteroidota	c__Bacteroidia	o__Bacteroidales	f__Bacteroidaceae	g__Prevotellamassilia	s__	N/A
SAMEA3663115__metabat2_low_PE.004.contigs	66.51	1.03	1518628	477	3520	52.9	PRJEB11755	d__Bacteria	p__Bacteroidota	c__Bacteroidia	o__Bacteroidales	f__Bacteroidaceae	g__Prevotellamassilia	s__	N/A
SAMEA3663118__metabat2_high_PE.027.contigs	88.68	0.74	2017254	367	7974	52.5	PRJEB11755	d__Bacteria	p__Bacteroidota	c__Bacteroidia	o__Bacteroidales	f__Bacteroidaceae	g__Prevotellamassilia	s__	N/A
SAMEA3663124__maxbin2_low_prob.022.contigs	79.23	1.92	1873761	448	5146	53.5	PRJEB11755	d__Bacteria	p__Bacteroidota	c__Bacteroidia	o__Bacteroidales	f__Bacteroidaceae	g__Prevotellamassilia	s__	N/A
SAMEA3663158__metabat2_low_PE.002.contigs	67.5	0.9	1594664	516	3284	54.6	PRJEB11755	d__Bacteria	p__Bacteroidota	c__Bacteroidia	o__Bacteroidales	f__Bacteroidaceae	g__Prevotellamassilia	s__	N/A
SAMEA3663162__metabat2_low_PE.001.contigs	78.04	1.53	1913799	456	5246	54.4	PRJEB11755	d__Bacteria	p__Bacteroidota	c__Bacteroidia	o__Bacteroidales	f__Bacteroidaceae	g__Prevotellamassilia	s__	N/A
SAMEA3663175__metabat2_low_PE.026.contigs	91.99	0.5	2152112	310	10307	54.5	PRJEB11755	d__Bacteria	p__Bacteroidota	c__Bacteroidia	o__Bacteroidales	f__Bacteroidaceae	g__Prevotellamassilia	s__	N/A
SAMEA3663179__metabat2_high_PE.012.contigs	82.95	0.98	1963028	424	5703	54.9	PRJEB11755	d__Bacteria	p__Bacteroidota	c__Bacteroidia	o__Bacteroidales	f__Bacteroidaceae	g__Prevotellamassilia	s__	N/A
Scooby_p1__maxbin2_low_prob.038.contigs	97.27	0.37	2444039	278	13432	47.8	PRJEB20308	d__Bacteria	p__Bacteroidota	c__Bacteroidia	o__Bacteroidales	f__Bacteroidaceae	g__Prevotellamassilia	s__Prevotellamassilia sp000437675	99.03
Scooby_p2__maxbin2_low_prob.022.contigs	97.09	0	2496981	306	11917	47.7	PRJEB20308	d__Bacteria	p__Bacteroidota	c__Bacteroidia	o__Bacteroidales	f__Bacteroidaceae	g__Prevotellamassilia	s__Prevotellamassilia sp000437675	99.07
Scrappy_p2__metabat2_high_PE.041.contigs	87.24	0.45	2126128	437	5934	48.5	PRJEB20308	d__Bacteria	p__Bacteroidota	c__Bacteroidia	o__Bacteroidales	f__Bacteroidaceae	g__Prevotellamassilia	s__Prevotellamassilia sp000437675	99.08
Skinner_p2__maxbin2_high_prob.030.contigs	96.9	0.81	2569978	214	19846	47.4	PRJEB20308	d__Bacteria	p__Bacteroidota	c__Bacteroidia	o__Bacteroidales	f__Bacteroidaceae	g__Prevotellamassilia	s__Prevotellamassilia sp000437675	98.98
Snoopy_p1__metabat2_high_PE.002.contigs	53.86	1.12	1458733	376	4525	50	PRJEB20308	d__Bacteria	p__Bacteroidota	c__Bacteroidia	o__Bacteroidales	f__Bacteroidaceae	g__Prevotellamassilia	s__Prevotellamassilia sp000437675	99.05
Snoopy_p2__metabat2_high_PE.013.contigs	70.53	0.14	1848232	249	11081	49.6	PRJEB20308	d__Bacteria	p__Bacteroidota	c__Bacteroidia	o__Bacteroidales	f__Bacteroidaceae	g__Prevotellamassilia	s__Prevotellamassilia sp000437675	98.94
Stewie_p2__metabat2_high_PE.004.contigs	95.79	0.37	2388002	260	13533	47.9	PRJEB20308	d__Bacteria	p__Bacteroidota	c__Bacteroidia	o__Bacteroidales	f__Bacteroidaceae	g__Prevotellamassilia	s__Prevotellamassilia sp000437675	99.2
Strait_p1__maxbin2_low_prob.001.contigs	98.28	3.08	2527815	307	11859	47.6	PRJEB20308	d__Bacteria	p__Bacteroidota	c__Bacteroidia	o__Bacteroidales	f__Bacteroidaceae	g__Prevotellamassilia	s__Prevotellamassilia sp000437675	99.1
Strait_p2__maxbin2_low_prob.008.contigs	95.48	0.76	2482242	317	11567	47.8	PRJEB20308	d__Bacteria	p__Bacteroidota	c__Bacteroidia	o__Bacteroidales	f__Bacteroidaceae	g__Prevotellamassilia	s__Prevotellamassilia sp000437675	99.12
Strawberry_p1__maxbin2_low_prob.007.contigs	96.94	0.54	2600026	313	12983	47.7	PRJEB20308	d__Bacteria	p__Bacteroidota	c__Bacteroidia	o__Bacteroidales	f__Bacteroidaceae	g__Prevotellamassilia	s__Prevotellamassilia sp000437675	98.99
Susan_p2__metabat2_high_PE.040.contigs	72.91	0	1924196	149	18811	49.4	PRJEB20308	d__Bacteria	p__Bacteroidota	c__Bacteroidia	o__Bacteroidales	f__Bacteroidaceae	g__Prevotellamassilia	s__Prevotellamassilia sp000437675	98.94
Tephra_p1__metabat2_low_PE.002.contigs	96.41	0	2312290	233	13781	48	PRJEB20308	d__Bacteria	p__Bacteroidota	c__Bacteroidia	o__Bacteroidales	f__Bacteroidaceae	g__Prevotellamassilia	s__Prevotellamassilia sp000437675	99.2
Tephra_p2__maxbin2_low_prob.002.contigs	96.41	1.3	2549508	326	12912	47.6	PRJEB20308	d__Bacteria	p__Bacteroidota	c__Bacteroidia	o__Bacteroidales	f__Bacteroidaceae	g__Prevotellamassilia	s__Prevotellamassilia sp000437675	99.08
Tibetan_p1__maxbin2_low_prob.032.contigs	96.9	0.04	2696754	371	11664	47.5	PRJEB20308	d__Bacteria	p__Bacteroidota	c__Bacteroidia	o__Bacteroidales	f__Bacteroidaceae	g__Prevotellamassilia	s__Prevotellamassilia sp000437675	99.13
Tibetan_p2__metabat2_high_PE.002.contigs	75.03	0	1942456	215	12082	49.4	PRJEB20308	d__Bacteria	p__Bacteroidota	c__Bacteroidia	o__Bacteroidales	f__Bacteroidaceae	g__Prevotellamassilia	s__Prevotellamassilia sp000437675	99.1
Tim_p2__maxbin2_low_prob.004.contigs	96.16	0.3	2538107	286	14765	47.6	PRJEB20308	d__Bacteria	p__Bacteroidota	c__Bacteroidia	o__Bacteroidales	f__Bacteroidaceae	g__Prevotellamassilia	s__Prevotellamassilia sp000437675	99.14
Trix_p2__maxbin2_low_prob.049.contigs	96.7	0.37	2488271	308	12006	47.8	PRJEB20308	d__Bacteria	p__Bacteroidota	c__Bacteroidia	o__Bacteroidales	f__Bacteroidaceae	g__Prevotellamassilia	s__Prevotellamassilia sp000437675	98.96
UncleJesse_p2__maxbin2_low_prob.041.contigs	97.79	0	2513324	289	13920	47.7	PRJEB20308	d__Bacteria	p__Bacteroidota	c__Bacteroidia	o__Bacteroidales	f__Bacteroidaceae	g__Prevotellamassilia	s__Prevotellamassilia sp000437675	99.1
Virginia_p1__maxbin2_low_prob.001.contigs	96.55	4.48	2702357	315	14253	47.3	PRJEB20308	d__Bacteria	p__Bacteroidota	c__Bacteroidia	o__Bacteroidales	f__Bacteroidaceae	g__Prevotellamassilia	s__Prevotellamassilia sp000437675	99.06
Virginia_p1__metabat2_high_PE.007.contigs	94.61	0.5	2325111	75	49817	48.8	PRJEB20308	d__Bacteria	p__Bacteroidota	c__Bacteroidia	o__Bacteroidales	f__Bacteroidaceae	g__Prevotellamassilia	s__	N/A
R27__metabat2_high_PE.044.contigs	78.14	3.23	2478887	537	5801	47.6	PRJNA532626	d__Bacteria	p__Bacteroidota	c__Bacteroidia	o__Bacteroidales	f__Bacteroidaceae	g__UBA1179	s__UBA1179 sp002310175	95.28
R02__maxbin2_high_prob.031.contigs	80.01	2.8	2448494	479	6634	54.6	PRJNA532626	d__Bacteria	p__Bacteroidota	c__Bacteroidia	o__Bacteroidales	f__Bacteroidaceae	g__UBA1189	s__	N/A
R03__maxbin2_high_prob.041.contigs	59.3	0.63	1774041	622	3000	54.3	PRJNA532626	d__Bacteria	p__Bacteroidota	c__Bacteroidia	o__Bacteroidales	f__Bacteroidaceae	g__UBA1189	s__	N/A
R06__maxbin2_low_prob.064.contigs	69.69	2.73	2057716	588	3974	54.4	PRJNA532626	d__Bacteria	p__Bacteroidota	c__Bacteroidia	o__Bacteroidales	f__Bacteroidaceae	g__UBA1189	s__	N/A
R08__metabat2_low_PE.012.contigs	86.11	1.67	2468062	299	11533	54.7	PRJNA532626	d__Bacteria	p__Bacteroidota	c__Bacteroidia	o__Bacteroidales	f__Bacteroidaceae	g__UBA1189	s__	N/A
R15__metabat2_low_PE.060.contigs	88.9	0.87	2592946	106	46936	54.6	PRJNA532626	d__Bacteria	p__Bacteroidota	c__Bacteroidia	o__Bacteroidales	f__Bacteroidaceae	g__UBA1189	s__	N/A
R16__metabat2_high_PE.017.contigs	89.06	0.87	2547981	99	47778	54.7	PRJNA532626	d__Bacteria	p__Bacteroidota	c__Bacteroidia	o__Bacteroidales	f__Bacteroidaceae	g__UBA1189	s__	N/A
R18__metabat2_high_PE.038.contigs	88.53	2.73	2621900	107	35895	54.6	PRJNA532626	d__Bacteria	p__Bacteroidota	c__Bacteroidia	o__Bacteroidales	f__Bacteroidaceae	g__UBA1189	s__	N/A
R22__metabat2_low_PE.006.contigs	89.27	1.47	3016873	101	54414	53.2	PRJNA532626	d__Bacteria	p__Bacteroidota	c__Bacteroidia	o__Bacteroidales	f__Bacteroidaceae	g__UBA1189	s__	N/A
R02__maxbin2_high_prob.004.contigs	82.44	3.88	2489158	483	6956	49.2	PRJNA532626	d__Bacteria	p__Bacteroidota	c__Bacteroidia	o__Bacteroidales	f__Bacteroidaceae	g__UBA1786	s__	N/A
R03__metabat2_high_PE.038.contigs	86.88	2.51	2171967	136	26116	49.7	PRJNA532626	d__Bacteria	p__Bacteroidota	c__Bacteroidia	o__Bacteroidales	f__Bacteroidaceae	g__UBA1786	s__	N/A
R04__metabat2_high_PE.018.contigs	80.2	1.89	2171560	431	6267	44.4	PRJNA532626	d__Bacteria	p__Bacteroidota	c__Bacteroidia	o__Bacteroidales	f__Bacteroidaceae	g__UBA1786	s__	N/A
R04__metabat2_low_PE.002.contigs	84.18	1.3	2031721	215	14203	50	PRJNA532626	d__Bacteria	p__Bacteroidota	c__Bacteroidia	o__Bacteroidales	f__Bacteroidaceae	g__UBA1786	s__	N/A
R05__metabat2_high_PE.017.contigs	83.22	1.93	2243521	387	7728	44.5	PRJNA532626	d__Bacteria	p__Bacteroidota	c__Bacteroidia	o__Bacteroidales	f__Bacteroidaceae	g__UBA1786	s__	N/A
R06__metabat2_low_PE.049.contigs	84.91	1.39	2015905	206	13998	49.9	PRJNA532626	d__Bacteria	p__Bacteroidota	c__Bacteroidia	o__Bacteroidales	f__Bacteroidaceae	g__UBA1786	s__	N/A
R07__maxbin2_high_prob.026.contigs	63.58	1.86	1558440	550	2927	49.6	PRJNA532626	d__Bacteria	p__Bacteroidota	c__Bacteroidia	o__Bacteroidales	f__Bacteroidaceae	g__UBA1786	s__	N/A
R07__metabat2_high_PE.025.contigs	61.23	1.46	1675765	451	4282	44.4	PRJNA532626	d__Bacteria	p__Bacteroidota	c__Bacteroidia	o__Bacteroidales	f__Bacteroidaceae	g__UBA1786	s__	N/A
R15__metabat2_low_PE.001.contigs	89.38	2.08	2304507	197	17596	44.4	PRJNA532626	d__Bacteria	p__Bacteroidota	c__Bacteroidia	o__Bacteroidales	f__Bacteroidaceae	g__UBA1786	s__	N/A
R15__metabat2_low_PE.055.contigs	85.5	1.12	1953242	224	13167	50.1	PRJNA532626	d__Bacteria	p__Bacteroidota	c__Bacteroidia	o__Bacteroidales	f__Bacteroidaceae	g__UBA1786	s__	N/A
R16__metabat2_high_PE.034.contigs	71.51	1.24	1679419	464	4082	50.2	PRJNA532626	d__Bacteria	p__Bacteroidota	c__Bacteroidia	o__Bacteroidales	f__Bacteroidaceae	g__UBA1786	s__	N/A
R18__maxbin2_high_prob.008.contigs	88.76	1.24	2459157	271	15342	44.5	PRJNA532626	d__Bacteria	p__Bacteroidota	c__Bacteroidia	o__Bacteroidales	f__Bacteroidaceae	g__UBA1786	s__	N/A
R20__metabat2_high_PE.015.contigs	82.12	0	1542349	138	20054	41.6	PRJNA532626	d__Bacteria	p__Bacteroidota	c__Bacteroidia	o__Bacteroidales	f__Bacteroidaceae	g__UBA1786	s__	N/A
R22__metabat2_low_PE.052.contigs	75.37	0.93	1396720	292	6060	41.5	PRJNA532626	d__Bacteria	p__Bacteroidota	c__Bacteroidia	o__Bacteroidales	f__Bacteroidaceae	g__UBA1786	s__	N/A
R27__maxbin2_low_prob.052.contigs	57.48	0	1049969	355	3146	42.2	PRJNA532626	d__Bacteria	p__Bacteroidota	c__Bacteroidia	o__Bacteroidales	f__Bacteroidaceae	g__UBA1786	s__	N/A
X101_Horse__maxbin2_high_prob.001.contigs	53.65	2.04	1866518	528	3736	49	multi-species	d__Bacteria	p__Bacteroidota	c__Bacteroidia	o__Bacteroidales	f__Bacteroidaceae	g__UBA1786	s__	N/A
R23__metabat2_high_PE.006.contigs	93.8	1.49	2991711	200	22268	52.6	PRJNA532626	d__Bacteria	p__Bacteroidota	c__Bacteroidia	o__Bacteroidales	f__Bacteroidaceae	g__UBA3839	s__	N/A
R25__metabat2_high_PE.055.contigs	83.29	0.93	3061951	234	19796	48.8	PRJNA532626	d__Bacteria	p__Bacteroidota	c__Bacteroidia	o__Bacteroidales	f__Bacteroidaceae	g__UBA3839	s__UBA3839 sp900314125	97.15
R05__metabat2_low_PE.025.contigs	73.58	1.62	2591971	634	4803	48.5	PRJNA532626	d__Bacteria	p__Bacteroidota	c__Bacteroidia	o__Bacteroidales	f__Bacteroidaceae	g__UBA4334	s__	N/A
R20__metabat2_low_PE.030.contigs	91.2	2.97	3725840	217	24009	51.6	PRJNA532626	d__Bacteria	p__Bacteroidota	c__Bacteroidia	o__Bacteroidales	f__Bacteroidaceae	g__UBA4334	s__	N/A
R24__metabat2_low_PE.026.contigs	91.38	1.39	3714368	560	9601	43.6	PRJNA532626	d__Bacteria	p__Bacteroidota	c__Bacteroidia	o__Bacteroidales	f__Bacteroidaceae	g__UBA4334	s__	N/A
SAMEA104315434__maxbin2_high_prob.023.contigs	92.46	1.88	3039702	376	12621	50	PRJEB22765	d__Bacteria	p__Bacteroidota	c__Bacteroidia	o__Bacteroidales	f__Bacteroidaceae	g__UBA4334	s__	N/A
SAMEA3663010__metabat2_low_PE.015.contigs	89.3	0.19	2688588	92	59033	47.7	PRJEB11755	d__Bacteria	p__Bacteroidota	c__Bacteroidia	o__Bacteroidales	f__Bacteroidaceae	g__UBA4334	s__UBA4334 sp900316975	97.15
SAMEA3663015__metabat2_low_PE.019.contigs	95.25	0	2810525	115	39410	47.9	PRJEB11755	d__Bacteria	p__Bacteroidota	c__Bacteroidia	o__Bacteroidales	f__Bacteroidaceae	g__UBA4334	s__UBA4334 sp900316975	97.27
SAMEA3663077__maxbin2_low_prob.016.contigs	83.43	1.51	2461739	390	8625	47.5	PRJEB11755	d__Bacteria	p__Bacteroidota	c__Bacteroidia	o__Bacteroidales	f__Bacteroidaceae	g__UBA4334	s__UBA4334 sp900316975	97.24
SAMEA3663082__metabat2_low_PE.010.contigs	65.62	1.95	1703621	467	4073	47.7	PRJEB11755	d__Bacteria	p__Bacteroidota	c__Bacteroidia	o__Bacteroidales	f__Bacteroidaceae	g__UBA4334	s__UBA4334 sp900316975	97.57
SAMEA3663085__metabat2_high_PE.009.contigs	86.53	1.36	2298945	359	9165	48.1	PRJEB11755	d__Bacteria	p__Bacteroidota	c__Bacteroidia	o__Bacteroidales	f__Bacteroidaceae	g__UBA4334	s__UBA4334 sp900316975	97.64
SAMEA3663211__metabat2_low_PE.008.contigs	85.63	1.35	2309297	449	6332	48.1	PRJEB11755	d__Bacteria	p__Bacteroidota	c__Bacteroidia	o__Bacteroidales	f__Bacteroidaceae	g__UBA4334	s__UBA4334 sp900316975	97.45
SAMEA3663243__metabat2_high_PE.015.contigs	92.78	0.37	2391449	269	14487	48.4	PRJEB11755	d__Bacteria	p__Bacteroidota	c__Bacteroidia	o__Bacteroidales	f__Bacteroidaceae	g__UBA4334	s__UBA4334 sp900316975	97.57
SAMEA3663246__metabat2_low_PE.034.contigs	94.16	0.37	2590099	181	25585	48	PRJEB11755	d__Bacteria	p__Bacteroidota	c__Bacteroidia	o__Bacteroidales	f__Bacteroidaceae	g__UBA4334	s__UBA4334 sp900316975	97.33
SAMEA3663248__metabat2_low_PE.020.contigs	90.84	0.12	2392964	305	14950	48.4	PRJEB11755	d__Bacteria	p__Bacteroidota	c__Bacteroidia	o__Bacteroidales	f__Bacteroidaceae	g__UBA4334	s__UBA4334 sp900316975	97.77
SAMEA3663254__metabat2_high_PE.001.contigs	88.23	1.75	2314432	388	8458	48.2	PRJEB11755	d__Bacteria	p__Bacteroidota	c__Bacteroidia	o__Bacteroidales	f__Bacteroidaceae	g__UBA4334	s__UBA4334 sp900316975	97.6
SAMEA3663257__metabat2_high_PE.025.contigs	93.11	0.12	2495890	293	13965	48.2	PRJEB11755	d__Bacteria	p__Bacteroidota	c__Bacteroidia	o__Bacteroidales	f__Bacteroidaceae	g__UBA4334	s__UBA4334 sp900316975	97.4
SAMEA3663260__metabat2_low_PE.004.contigs	93.82	0.63	2408633	260	14920	48.4	PRJEB11755	d__Bacteria	p__Bacteroidota	c__Bacteroidia	o__Bacteroidales	f__Bacteroidaceae	g__UBA4334	s__UBA4334 sp900316975	97.59
SAMEA3663263__metabat2_high_PE.003.contigs	93.67	0.37	2661020	203	24101	47.9	PRJEB11755	d__Bacteria	p__Bacteroidota	c__Bacteroidia	o__Bacteroidales	f__Bacteroidaceae	g__UBA4334	s__UBA4334 sp900316975	97.44
SAMEA3663267__metabat2_high_PE.018.contigs	93.44	0.37	2364874	260	15002	48.4	PRJEB11755	d__Bacteria	p__Bacteroidota	c__Bacteroidia	o__Bacteroidales	f__Bacteroidaceae	g__UBA4334	s__UBA4334 sp900316975	97.75
SAMEA3663269__metabat2_high_PE.010.contigs	88.8	0.87	2515162	334	11103	47.9	PRJEB11755	d__Bacteria	p__Bacteroidota	c__Bacteroidia	o__Bacteroidales	f__Bacteroidaceae	g__UBA4334	s__UBA4334 sp900316975	97.58
SAMEA3663273__metabat2_low_PE.014.contigs	92.08	0.82	2538669	285	14606	48.1	PRJEB11755	d__Bacteria	p__Bacteroidota	c__Bacteroidia	o__Bacteroidales	f__Bacteroidaceae	g__UBA4334	s__UBA4334 sp900316975	97.4
SAMEA3663275__metabat2_low_PE.037.contigs	91.28	0.74	2427644	274	15526	48.3	PRJEB11755	d__Bacteria	p__Bacteroidota	c__Bacteroidia	o__Bacteroidales	f__Bacteroidaceae	g__UBA4334	s__UBA4334 sp900316975	97.61
SAMEA3663276__metabat2_high_PE.014.contigs	94.44	0.45	2576576	247	16293	48.2	PRJEB11755	d__Bacteria	p__Bacteroidota	c__Bacteroidia	o__Bacteroidales	f__Bacteroidaceae	g__UBA4334	s__UBA4334 sp900316975	97.32
SAMEA3663277__metabat2_high_PE.035.contigs	92.7	0.56	2349668	275	14505	48.5	PRJEB11755	d__Bacteria	p__Bacteroidota	c__Bacteroidia	o__Bacteroidales	f__Bacteroidaceae	g__UBA4334	s__UBA4334 sp900316975	97.75
SAMEA3663280__metabat2_low_PE.024.contigs	92.13	1.1	2622427	286	14737	47.9	PRJEB11755	d__Bacteria	p__Bacteroidota	c__Bacteroidia	o__Bacteroidales	f__Bacteroidaceae	g__UBA4334	s__UBA4334 sp900316975	97.27
SAMEA3663283__metabat2_high_PE.026.contigs	90.92	2.44	2566202	293	12642	47.8	PRJEB11755	d__Bacteria	p__Bacteroidota	c__Bacteroidia	o__Bacteroidales	f__Bacteroidaceae	g__UBA4334	s__UBA4334 sp900316975	97.33
SAMEA3663297__maxbin2_low_prob.010.contigs	95.15	0.56	2777105	153	36820	47.7	PRJEB11755	d__Bacteria	p__Bacteroidota	c__Bacteroidia	o__Bacteroidales	f__Bacteroidaceae	g__UBA4334	s__UBA4334 sp900316975	97.35
R18__metabat2_high_PE.031.contigs	91.29	0.74	2311798	124	38512	57.6	PRJNA532626	d__Bacteria	p__Bacteroidota	c__Bacteroidia	o__Bacteroidales	f__Bacteroidaceae	g__UBA4372	s__	N/A
R20__maxbin2_high_prob.036.contigs	88.18	1.67	2377519	113	41314	50	PRJNA532626	d__Bacteria	p__Bacteroidota	c__Bacteroidia	o__Bacteroidales	f__Bacteroidaceae	g__UBA4372	s__	N/A
R23__maxbin2_high_prob.044.contigs	93.14	2.04	3557165	169	34222	55.9	PRJNA532626	d__Bacteria	p__Bacteroidota	c__Bacteroidia	o__Bacteroidales	f__Bacteroidaceae	g__UBA4372	s__UBA4372 sp002394305	97.12
R24__maxbin2_high_prob.003.contigs	94.84	1.43	3264590	175	43422	51.1	PRJNA532626	d__Bacteria	p__Bacteroidota	c__Bacteroidia	o__Bacteroidales	f__Bacteroidaceae	g__UBA4372	s__	N/A
R26__metabat2_high_PE.049.contigs	77.13	1.62	2720027	631	4960	56.7	PRJNA532626	d__Bacteria	p__Bacteroidota	c__Bacteroidia	o__Bacteroidales	f__Bacteroidaceae	g__UBA4372	s__UBA4372 sp002394305	96.95
SAMEA104315421__metabat2_low_PE.030.contigs	95.71	0.74	3089928	82	56531	54	PRJEB22765	d__Bacteria	p__Bacteroidota	c__Bacteroidia	o__Bacteroidales	f__Bacteroidaceae	g__UBA4372	s__	N/A
SAMEA104315424__metabat2_low_PE.004.contigs	84.91	2.17	2361861	535	5260	55.4	PRJEB22765	d__Bacteria	p__Bacteroidota	c__Bacteroidia	o__Bacteroidales	f__Bacteroidaceae	g__UBA4372	s__	N/A
SAMEA104315426__maxbin2_low_prob.006.contigs	95.79	0.56	3140962	87	66400	53.9	PRJEB22765	d__Bacteria	p__Bacteroidota	c__Bacteroidia	o__Bacteroidales	f__Bacteroidaceae	g__UBA4372	s__	N/A
SAMEA104315427__metabat2_low_PE.043.contigs	96.53	0.19	3111241	52	93536	53.9	PRJEB22765	d__Bacteria	p__Bacteroidota	c__Bacteroidia	o__Bacteroidales	f__Bacteroidaceae	g__UBA4372	s__	N/A
SAMEA104315429__metabat2_high_PE.006.contigs	92.67	0.77	2689103	383	9752	54.9	PRJEB22765	d__Bacteria	p__Bacteroidota	c__Bacteroidia	o__Bacteroidales	f__Bacteroidaceae	g__UBA4372	s__	N/A
SAMEA104315431__metabat2_low_PE.028.contigs	93.99	1.93	2821747	302	15416	54.6	PRJEB22765	d__Bacteria	p__Bacteroidota	c__Bacteroidia	o__Bacteroidales	f__Bacteroidaceae	g__UBA4372	s__	N/A
SAMEA104315432__metabat2_high_PE.003.contigs	95.42	1.52	3021307	150	32459	54.3	PRJEB22765	d__Bacteria	p__Bacteroidota	c__Bacteroidia	o__Bacteroidales	f__Bacteroidaceae	g__UBA4372	s__	N/A
SAMEA104315436__metabat2_low_PE.029.contigs	95.77	0.56	2967492	61	79684	54.4	PRJEB22765	d__Bacteria	p__Bacteroidota	c__Bacteroidia	o__Bacteroidales	f__Bacteroidaceae	g__UBA4372	s__	N/A
SAMEA104315439__metabat2_low_PE.011.contigs	93.78	1.87	2824517	313	12541	54.7	PRJEB22765	d__Bacteria	p__Bacteroidota	c__Bacteroidia	o__Bacteroidales	f__Bacteroidaceae	g__UBA4372	s__	N/A
SAMEA3663015__maxbin2_low_prob.004.contigs	84.73	1.31	2244148	509	5335	50.5	PRJEB11755	d__Bacteria	p__Bacteroidota	c__Bacteroidia	o__Bacteroidales	f__Bacteroidaceae	g__UBA4372	s__	N/A
SAMEA3663036__metabat2_high_PE.022.contigs	95.42	1.49	2758981	115	31245	49.9	PRJEB11755	d__Bacteria	p__Bacteroidota	c__Bacteroidia	o__Bacteroidales	f__Bacteroidaceae	g__UBA4372	s__	N/A
SAMEA3663038__maxbin2_high_prob.006.contigs	76.87	1.57	2023575	540	4441	50.2	PRJEB11755	d__Bacteria	p__Bacteroidota	c__Bacteroidia	o__Bacteroidales	f__Bacteroidaceae	g__UBA4372	s__	N/A
SAMEA3663106__metabat2_high_PE.004.contigs	53.42	1.75	1232554	471	2706	50.8	PRJEB11755	d__Bacteria	p__Bacteroidota	c__Bacteroidia	o__Bacteroidales	f__Bacteroidaceae	g__UBA4372	s__	N/A
SAMEA3663128__metabat2_high_PE.019.contigs	51.89	1.64	1246268	472	2710	50.9	PRJEB11755	d__Bacteria	p__Bacteroidota	c__Bacteroidia	o__Bacteroidales	f__Bacteroidaceae	g__UBA4372	s__	N/A
SAMEA3663129__metabat2_high_PE.005.contigs	55.86	1.78	1283900	482	2672	50.8	PRJEB11755	d__Bacteria	p__Bacteroidota	c__Bacteroidia	o__Bacteroidales	f__Bacteroidaceae	g__UBA4372	s__	N/A
SAMEA3663184__metabat2_low_PE.010.contigs	83.05	0	1991140	39	72730	54	PRJEB11755	d__Bacteria	p__Bacteroidota	c__Bacteroidia	o__Bacteroidales	f__Bacteroidaceae	g__UBA4372	s__	N/A
SAMEA3663186__maxbin2_low_prob.006.contigs	70.53	2.57	1784151	605	3147	50.6	PRJEB11755	d__Bacteria	p__Bacteroidota	c__Bacteroidia	o__Bacteroidales	f__Bacteroidaceae	g__UBA4372	s__	N/A
SAMEA3663196__metabat2_low_PE.001.contigs	64.93	1.64	1607052	539	3157	50.8	PRJEB11755	d__Bacteria	p__Bacteroidota	c__Bacteroidia	o__Bacteroidales	f__Bacteroidaceae	g__UBA4372	s__	N/A
SAMEA3663200__metabat2_high_PE.016.contigs	58.09	1.12	1401972	500	2869	50.9	PRJEB11755	d__Bacteria	p__Bacteroidota	c__Bacteroidia	o__Bacteroidales	f__Bacteroidaceae	g__UBA4372	s__	N/A
SAMEA3663254__maxbin2_low_prob.004.contigs	69.27	1.85	1714389	610	2932	50.5	PRJEB11755	d__Bacteria	p__Bacteroidota	c__Bacteroidia	o__Bacteroidales	f__Bacteroidaceae	g__UBA4372	s__	N/A
SAMEA3663293__metabat2_high_PE.014.contigs	71.24	1.46	1673996	557	3171	50.6	PRJEB11755	d__Bacteria	p__Bacteroidota	c__Bacteroidia	o__Bacteroidales	f__Bacteroidaceae	g__UBA4372	s__	N/A
SAMEA3663296__metabat2_high_PE.005.contigs	69.19	0.89	1748403	549	3476	50.4	PRJEB11755	d__Bacteria	p__Bacteroidota	c__Bacteroidia	o__Bacteroidales	f__Bacteroidaceae	g__UBA4372	s__	N/A
X129_Alpine_Ibex__metabat2_low_PE.007.contigs	80.35	1.12	2076908	352	7526	48.4	multi-species	d__Bacteria	p__Bacteroidota	c__Bacteroidia	o__Bacteroidales	f__Bacteroidaceae	g__UBA4372	s__	N/A
X369_Koala__metabat2_high_PE.008.contigs	90.68	1.31	2389581	162	21745	56.1	multi-species	d__Bacteria	p__Bacteroidota	c__Bacteroidia	o__Bacteroidales	f__Bacteroidaceae	g__UBA4372	s__UBA4372 sp900320435	96.74
X430_Giraffe__metabat2_high_PE.005.contigs	72.23	1.07	1828806	276	8134	52.1	multi-species	d__Bacteria	p__Bacteroidota	c__Bacteroidia	o__Bacteroidales	f__Bacteroidaceae	g__UBA4372	s__	N/A
SAMEA104315428__metabat2_high_PE.026.contigs	79.44	2.66	2102539	569	4150	44	PRJEB22765	d__Bacteria	p__Bacteroidota	c__Bacteroidia	o__Bacteroidales	f__Bacteroidaceae	g__UBA6398	s__UBA6398 sp003150315	97.91
NBJMR02800__maxbin2_low_prob.015.contigs	93.06	1.04	2532515	495	7027	54	PRJNA417359	d__Bacteria	p__Bacteroidota	c__Bacteroidia	o__Bacteroidales	f__Barnesiellaceae	g__Barnesiella	s__Barnesiella viscericola	97.99
R20__maxbin2_high_prob.024.contigs	78.01	0.88	1696183	394	4936	43.2	PRJNA532626	d__Bacteria	p__Bacteroidota	c__Bacteroidia	o__Bacteroidales	f__BM520	g__	s__	N/A
X355_Hoffmanns_Two_toed_Sloth__metabat2_low_PE.021.contigs	92.62	0.73	4436534	420	15361	40.8	multi-species	d__Bacteria	p__Bacteroidota	c__Bacteroidia	o__Bacteroidales	f__Dysgonomonadaceae	g__Dysgonomonas	s__Dysgonomonas sp002482385	99.15
R20__metabat2_high_PE.049.contigs	97.58	0.9	2299882	52	79821	45	PRJNA532626	d__Bacteria	p__Bacteroidota	c__Bacteroidia	o__Bacteroidales	f__F082	g__F082	s__	N/A
R21__maxbin2_high_prob.058.contigs	88.92	2.15	3550383	362	18105	49.6	PRJNA532626	d__Bacteria	p__Bacteroidota	c__Bacteroidia	o__Bacteroidales	f__F082	g__F082	s__F082 sp001543395	95.65
R22__maxbin2_high_prob.033.contigs	56.27	3.63	1604603	419	4579	46.7	PRJNA532626	d__Bacteria	p__Bacteroidota	c__Bacteroidia	o__Bacteroidales	f__F082	g__F082	s__	N/A
R22__metabat2_high_PE.030.contigs	93.64	1.21	3205212	70	74059	50	PRJNA532626	d__Bacteria	p__Bacteroidota	c__Bacteroidia	o__Bacteroidales	f__F082	g__F082	s__F082 sp001543395	95.92
R22__metabat2_low_PE.022.contigs	92.2	1.34	3436119	217	25658	48.2	PRJNA532626	d__Bacteria	p__Bacteroidota	c__Bacteroidia	o__Bacteroidales	f__F082	g__F082	s__	N/A
R27__metabat2_low_PE.013.contigs	94.89	0.54	3410187	66	81753	50.9	PRJNA532626	d__Bacteria	p__Bacteroidota	c__Bacteroidia	o__Bacteroidales	f__F082	g__F082	s__	N/A
R28__metabat2_low_PE.021.contigs	94.89	0.54	3441425	58	89723	50.8	PRJNA532626	d__Bacteria	p__Bacteroidota	c__Bacteroidia	o__Bacteroidales	f__F082	g__F082	s__	N/A
SAMEA104315435__maxbin2_low_prob.001.contigs	96.77	0	2186387	31	161014	44.5	PRJEB22765	d__Bacteria	p__Bacteroidota	c__Bacteroidia	o__Bacteroidales	f__F082	g__F082	s__	N/A
SAMEA3663072__metabat2_low_PE.018.contigs	50.44	0.27	973729	389	2490	45.5	PRJEB11755	d__Bacteria	p__Bacteroidota	c__Bacteroidia	o__Bacteroidales	f__F082	g__F082	s__	N/A
SAMEA3663112__metabat2_low_PE.007.contigs	83.92	1.63	1961912	386	6569	44.4	PRJEB11755	d__Bacteria	p__Bacteroidota	c__Bacteroidia	o__Bacteroidales	f__F082	g__F082	s__	N/A
SAMEA3663125__metabat2_high_PE.013.contigs	89.46	2.24	1998400	419	5753	44.7	PRJEB11755	d__Bacteria	p__Bacteroidota	c__Bacteroidia	o__Bacteroidales	f__F082	g__F082	s__	N/A
SAMEA3663223__metabat2_high_PE.019.contigs	74.87	1.88	1749725	494	3945	44.3	PRJEB11755	d__Bacteria	p__Bacteroidota	c__Bacteroidia	o__Bacteroidales	f__F082	g__F082	s__	N/A
SAMEA3663242__metabat2_low_PE.011.contigs	66.97	0.53	1402627	501	2884	44.8	PRJEB11755	d__Bacteria	p__Bacteroidota	c__Bacteroidia	o__Bacteroidales	f__F082	g__F082	s__	N/A
SAMEA3663254__metabat2_low_PE.013.contigs	53.45	0	1095546	428	2612	44.5	PRJEB11755	d__Bacteria	p__Bacteroidota	c__Bacteroidia	o__Bacteroidales	f__F082	g__F082	s__	N/A
SAMEA3663257__metabat2_high_PE.001.contigs	68.82	0.81	1480259	486	3282	44.4	PRJEB11755	d__Bacteria	p__Bacteroidota	c__Bacteroidia	o__Bacteroidales	f__F082	g__F082	s__	N/A
SAMEA3663267__maxbin2_high_prob.040.contigs	50.83	0.21	1052802	430	2447	43.8	PRJEB11755	d__Bacteria	p__Bacteroidota	c__Bacteroidia	o__Bacteroidales	f__F082	g__F082	s__	N/A
SAMEA3663277__metabat2_low_PE.020.contigs	79.1	1.92	1624077	529	3229	44.7	PRJEB11755	d__Bacteria	p__Bacteroidota	c__Bacteroidia	o__Bacteroidales	f__F082	g__F082	s__	N/A
SAMEA3663280__maxbin2_high_prob.019.contigs	97.04	0.54	2251223	185	24872	44.6	PRJEB11755	d__Bacteria	p__Bacteroidota	c__Bacteroidia	o__Bacteroidales	f__F082	g__F082	s__	N/A
SAMEA3663283__metabat2_low_PE.020.contigs	97.04	0.18	2162528	215	17996	44.8	PRJEB11755	d__Bacteria	p__Bacteroidota	c__Bacteroidia	o__Bacteroidales	f__F082	g__F082	s__	N/A
SAMEA3663296__metabat2_low_PE.009.contigs	80.97	0.81	1932811	473	4937	44.4	PRJEB11755	d__Bacteria	p__Bacteroidota	c__Bacteroidia	o__Bacteroidales	f__F082	g__F082	s__	N/A
SAMEA3663297__metabat2_high_PE.006.contigs	96.77	0	2184244	135	28918	44.7	PRJEB11755	d__Bacteria	p__Bacteroidota	c__Bacteroidia	o__Bacteroidales	f__F082	g__F082	s__	N/A
SAMEA3663299__metabat2_high_PE.026.contigs	95.43	1.08	2194160	225	14351	44.7	PRJEB11755	d__Bacteria	p__Bacteroidota	c__Bacteroidia	o__Bacteroidales	f__F082	g__F082	s__	N/A
X415_White_Rhinoceros__metabat2_low_PE.005.contigs	85.91	0.81	2324213	169	22812	46.3	multi-species	d__Bacteria	p__Bacteroidota	c__Bacteroidia	o__Bacteroidales	f__F082	g__F082	s__	N/A
X430_Giraffe__maxbin2_high_prob.008.contigs	68.25	2.15	1935776	469	4433	40	multi-species	d__Bacteria	p__Bacteroidota	c__Bacteroidia	o__Bacteroidales	f__F082	g__F082	s__	N/A
X431_Quagga__metabat2_low_PE.006.contigs	94.35	0.9	2414338	142	33174	47.7	multi-species	d__Bacteria	p__Bacteroidota	c__Bacteroidia	o__Bacteroidales	f__F082	g__F082	s__	N/A
X73_One_humped_Camel__maxbin2_low_prob.008.contigs	90.59	0.81	2367480	168	28675	42.2	multi-species	d__Bacteria	p__Bacteroidota	c__Bacteroidia	o__Bacteroidales	f__F082	g__F082	s__	N/A
SAMEA3387496__metabat2_high_PE.035.contigs	61.47	0.81	1666998	592	2972	39.7	PRJEB9357	d__Bacteria	p__Bacteroidota	c__Bacteroidia	o__Bacteroidales	f__Marinifilaceae	g__Odoribacter	s__	N/A
X301_European_Hare__metabat2_high_PE.017.contigs	71.94	1.34	1389332	304	4953	47.4	multi-species	d__Bacteria	p__Bacteroidota	c__Bacteroidia	o__Bacteroidales	f__Marinifilaceae	g__Odoribacter	s__	N/A
SAMEA104315425__metabat2_high_PE.033.contigs	77.69	1.61	2040437	303	9725	58.1	PRJEB22765	d__Bacteria	p__Bacteroidota	c__Bacteroidia	o__Bacteroidales	f__Marinilabiliaceae	g__	s__	N/A
SAMEA3663209__metabat2_high_PE.010.contigs	91.24	2.44	2604355	533	6058	57.8	PRJEB11755	d__Bacteria	p__Bacteroidota	c__Bacteroidia	o__Bacteroidales	f__Marinilabiliaceae	g__	s__	N/A
SAMEA3663235__metabat2_low_PE.025.contigs	80.41	1.81	2208488	622	4109	57.4	PRJEB11755	d__Bacteria	p__Bacteroidota	c__Bacteroidia	o__Bacteroidales	f__Marinilabiliaceae	g__	s__	N/A
SAMEA3663257__metabat2_low_PE.020.contigs	60.8	1.61	1707157	583	3010	56.3	PRJEB11755	d__Bacteria	p__Bacteroidota	c__Bacteroidia	o__Bacteroidales	f__Marinilabiliaceae	g__	s__	N/A
SAMEA3663263__metabat2_low_PE.009.contigs	57.29	0.36	1415935	558	2584	56.7	PRJEB11755	d__Bacteria	p__Bacteroidota	c__Bacteroidia	o__Bacteroidales	f__Marinilabiliaceae	g__	s__	N/A
DGYMR06203__metabat2_low_PE.039.contigs	53.82	0	1353552	284	6045	45.7	PRJNA417359	d__Bacteria	p__Bacteroidota	c__Bacteroidia	o__Bacteroidales	f__Muribaculaceae	g__	s__	N/A
DHKFC23501__maxbin2_low_prob.031.contigs	85.4	0.19	2372823	199	17933	47.8	PRJNA417359	d__Bacteria	p__Bacteroidota	c__Bacteroidia	o__Bacteroidales	f__Muribaculaceae	g__	s__	N/A
N._stephensi_709_foregut__metabat2_high_PE.009.contigs	92.15	4.6	2148721	377	7911	48.8	PRJNA336354	d__Bacteria	p__Bacteroidota	c__Bacteroidia	o__Bacteroidales	f__Muribaculaceae	g__	s__	N/A
SAMEA3663010__maxbin2_low_prob.017.contigs	69.17	2.59	1950295	620	3387	49.1	PRJEB11755	d__Bacteria	p__Bacteroidota	c__Bacteroidia	o__Bacteroidales	f__Muribaculaceae	g__	s__	N/A
SAMEA3663015__metabat2_high_PE.024.contigs	81.04	1.13	2047547	518	4681	50.2	PRJEB11755	d__Bacteria	p__Bacteroidota	c__Bacteroidia	o__Bacteroidales	f__Muribaculaceae	g__	s__	N/A
SAMEA3663036__metabat2_low_PE.028.contigs	71.43	1.09	1804906	538	3699	49.5	PRJEB11755	d__Bacteria	p__Bacteroidota	c__Bacteroidia	o__Bacteroidales	f__Muribaculaceae	g__	s__	N/A
SAMEA3663038__metabat2_high_PE.002.contigs	57.18	1.72	1408052	494	2996	48.8	PRJEB11755	d__Bacteria	p__Bacteroidota	c__Bacteroidia	o__Bacteroidales	f__Muribaculaceae	g__	s__	N/A
SAMEA3663039__metabat2_high_PE.040.contigs	73.42	1.72	1900648	570	3726	49.9	PRJEB11755	d__Bacteria	p__Bacteroidota	c__Bacteroidia	o__Bacteroidales	f__Muribaculaceae	g__	s__	N/A
SAMEA3663207__metabat2_low_PE.002.contigs	76.84	1.13	1863523	477	4748	40.8	PRJEB11755	d__Bacteria	p__Bacteroidota	c__Bacteroidia	o__Bacteroidales	f__Muribaculaceae	g__	s__	N/A
SAMEA3663211__metabat2_high_PE.006.contigs	61	1.66	1510933	534	2878	48.8	PRJEB11755	d__Bacteria	p__Bacteroidota	c__Bacteroidia	o__Bacteroidales	f__Muribaculaceae	g__	s__	N/A
SAMEA3663271__metabat2_low_PE.018.contigs	96.04	0.58	2267242	210	16514	41.1	PRJEB11755	d__Bacteria	p__Bacteroidota	c__Bacteroidia	o__Bacteroidales	f__Muribaculaceae	g__	s__	N/A
SAMEA3663273__metabat2_low_PE.010.contigs	60	1.82	1625876	536	3250	49	PRJEB11755	d__Bacteria	p__Bacteroidota	c__Bacteroidia	o__Bacteroidales	f__Muribaculaceae	g__	s__	N/A
SAMEA3663275__metabat2_low_PE.015.contigs	51.08	0.5	1186698	445	2692	48.7	PRJEB11755	d__Bacteria	p__Bacteroidota	c__Bacteroidia	o__Bacteroidales	f__Muribaculaceae	g__	s__	N/A
X67_European_Roe__metabat2_low_PE.011.contigs	91.09	0.38	2307789	149	24282	40.3	multi-species	d__Bacteria	p__Bacteroidota	c__Bacteroidia	o__Bacteroidales	f__Muribaculaceae	g__	s__	N/A
R05__maxbin2_low_prob.008.contigs	87.68	1.46	2647305	565	6080	48.8	PRJNA532626	d__Bacteria	p__Bacteroidota	c__Bacteroidia	o__Bacteroidales	f__Muribaculaceae	g__C941	s__	N/A
R22__maxbin2_high_prob.047.contigs	90.48	1.57	2373178	250	16512	55.3	PRJNA532626	d__Bacteria	p__Bacteroidota	c__Bacteroidia	o__Bacteroidales	f__Muribaculaceae	g__C941	s__	N/A
R26__maxbin2_low_prob.015.contigs	92.37	1.92	2443456	162	26134	55.3	PRJNA532626	d__Bacteria	p__Bacteroidota	c__Bacteroidia	o__Bacteroidales	f__Muribaculaceae	g__C941	s__	N/A
R27__metabat2_low_PE.027.contigs	91.89	1.38	2518208	88	48580	55.9	PRJNA532626	d__Bacteria	p__Bacteroidota	c__Bacteroidia	o__Bacteroidales	f__Muribaculaceae	g__C941	s__	N/A
SAMEA104315420__metabat2_low_PE.049.contigs	96.42	0.25	2978520	103	40280	47.7	PRJEB22765	d__Bacteria	p__Bacteroidota	c__Bacteroidia	o__Bacteroidales	f__Muribaculaceae	g__C941	s__	N/A
SAMEA104315421__metabat2_high_PE.022.contigs	95.66	0.13	2798018	250	17704	47.8	PRJEB22765	d__Bacteria	p__Bacteroidota	c__Bacteroidia	o__Bacteroidales	f__Muribaculaceae	g__C941	s__	N/A
SAMEA104315422__metabat2_low_PE.016.contigs	81.26	1.07	2203841	564	4543	48	PRJEB22765	d__Bacteria	p__Bacteroidota	c__Bacteroidia	o__Bacteroidales	f__Muribaculaceae	g__C941	s__	N/A
SAMEA104315424__metabat2_low_PE.030.contigs	95.66	0.13	2997810	124	32856	47.5	PRJEB22765	d__Bacteria	p__Bacteroidota	c__Bacteroidia	o__Bacteroidales	f__Muribaculaceae	g__C941	s__	N/A
SAMEA104315425__metabat2_low_PE.013.contigs	96.04	0.13	2908106	195	24273	47.6	PRJEB22765	d__Bacteria	p__Bacteroidota	c__Bacteroidia	o__Bacteroidales	f__Muribaculaceae	g__C941	s__	N/A
SAMEA104315426__maxbin2_low_prob.035.contigs	87.73	1.53	2641445	561	5855	47.6	PRJEB22765	d__Bacteria	p__Bacteroidota	c__Bacteroidia	o__Bacteroidales	f__Muribaculaceae	g__C941	s__	N/A
SAMEA104315429__metabat2_high_PE.005.contigs	95.66	0.13	2904067	189	25197	47.9	PRJEB22765	d__Bacteria	p__Bacteroidota	c__Bacteroidia	o__Bacteroidales	f__Muribaculaceae	g__C941	s__	N/A
SAMEA104315431__metabat2_low_PE.036.contigs	94.53	0.13	2926617	273	15950	47.6	PRJEB22765	d__Bacteria	p__Bacteroidota	c__Bacteroidia	o__Bacteroidales	f__Muribaculaceae	g__C941	s__	N/A
SAMEA104315432__metabat2_high_PE.048.contigs	77.36	1.48	2069580	606	3677	48	PRJEB22765	d__Bacteria	p__Bacteroidota	c__Bacteroidia	o__Bacteroidales	f__Muribaculaceae	g__C941	s__	N/A
SAMEA104315433__metabat2_low_PE.009.contigs	95.53	0.13	2875873	189	24453	47.6	PRJEB22765	d__Bacteria	p__Bacteroidota	c__Bacteroidia	o__Bacteroidales	f__Muribaculaceae	g__C941	s__	N/A
SAMEA104315435__maxbin2_low_prob.028.contigs	74.39	1.32	2089396	678	3319	47.6	PRJEB22765	d__Bacteria	p__Bacteroidota	c__Bacteroidia	o__Bacteroidales	f__Muribaculaceae	g__C941	s__	N/A
SAMEA104315436__metabat2_low_PE.011.contigs	95.66	0.38	2801903	268	15430	47.7	PRJEB22765	d__Bacteria	p__Bacteroidota	c__Bacteroidia	o__Bacteroidales	f__Muribaculaceae	g__C941	s__	N/A
SAMEA104315438__metabat2_high_PE.036.contigs	63.55	1.72	1650285	513	3318	48.2	PRJEB22765	d__Bacteria	p__Bacteroidota	c__Bacteroidia	o__Bacteroidales	f__Muribaculaceae	g__C941	s__	N/A
SAMEA3663013__metabat2_low_PE.010.contigs	55.6	0.9	1378580	512	2760	48.7	PRJEB11755	d__Bacteria	p__Bacteroidota	c__Bacteroidia	o__Bacteroidales	f__Muribaculaceae	g__C941	s__	N/A
SAMEA3663025__metabat2_low_PE.039.contigs	93.45	1.33	2432514	260	15761	48.1	PRJEB11755	d__Bacteria	p__Bacteroidota	c__Bacteroidia	o__Bacteroidales	f__Muribaculaceae	g__C941	s__	N/A
SAMEA3663047__metabat2_low_PE.004.contigs	50.63	1.07	1220438	463	2711	48.3	PRJEB11755	d__Bacteria	p__Bacteroidota	c__Bacteroidia	o__Bacteroidales	f__Muribaculaceae	g__C941	s__	N/A
SAMEA3663053__metabat2_low_PE.025.contigs	67.66	1.51	1658943	545	3264	47.5	PRJEB11755	d__Bacteria	p__Bacteroidota	c__Bacteroidia	o__Bacteroidales	f__Muribaculaceae	g__C941	s__	N/A
SAMEA3663061__metabat2_high_PE.008.contigs	64.8	1.26	1519212	532	3015	48.4	PRJEB11755	d__Bacteria	p__Bacteroidota	c__Bacteroidia	o__Bacteroidales	f__Muribaculaceae	g__C941	s__	N/A
SAMEA3663065__maxbin2_low_prob.012.contigs	64.12	0.21	1884744	686	2886	47.3	PRJEB11755	d__Bacteria	p__Bacteroidota	c__Bacteroidia	o__Bacteroidales	f__Muribaculaceae	g__C941	s__	N/A
SAMEA3663069__metabat2_low_PE.027.contigs	70.92	1.21	1753399	566	3302	48.3	PRJEB11755	d__Bacteria	p__Bacteroidota	c__Bacteroidia	o__Bacteroidales	f__Muribaculaceae	g__C941	s__	N/A
SAMEA3663070__metabat2_high_PE.015.contigs	62.72	1.26	1529866	530	2886	48.2	PRJEB11755	d__Bacteria	p__Bacteroidota	c__Bacteroidia	o__Bacteroidales	f__Muribaculaceae	g__C941	s__	N/A
SAMEA3663072__metabat2_high_PE.022.contigs	81.6	1.45	2082055	529	4565	48.5	PRJEB11755	d__Bacteria	p__Bacteroidota	c__Bacteroidia	o__Bacteroidales	f__Muribaculaceae	g__C941	s__	N/A
SAMEA3663083__metabat2_low_PE.014.contigs	86.29	0.31	2417963	347	10511	48.2	PRJEB11755	d__Bacteria	p__Bacteroidota	c__Bacteroidia	o__Bacteroidales	f__Muribaculaceae	g__C941	s__	N/A
SAMEA3663084__metabat2_low_PE.016.contigs	91.19	0.13	2401591	331	11029	48.2	PRJEB11755	d__Bacteria	p__Bacteroidota	c__Bacteroidia	o__Bacteroidales	f__Muribaculaceae	g__C941	s__	N/A
SAMEA3663093__metabat2_high_PE.023.contigs	64.28	2.96	1683808	538	3364	48.2	PRJEB11755	d__Bacteria	p__Bacteroidota	c__Bacteroidia	o__Bacteroidales	f__Muribaculaceae	g__C941	s__	N/A
SAMEA3663095__metabat2_high_PE.002.contigs	80.54	2.2	2370177	318	10640	54.8	PRJEB11755	d__Bacteria	p__Bacteroidota	c__Bacteroidia	o__Bacteroidales	f__Muribaculaceae	g__C941	s__C941 sp900321725	98.26
SAMEA3663096__metabat2_low_PE.015.contigs	83.58	0.75	2068538	515	4694	48.3	PRJEB11755	d__Bacteria	p__Bacteroidota	c__Bacteroidia	o__Bacteroidales	f__Muribaculaceae	g__C941	s__	N/A
SAMEA3663103__metabat2_low_PE.020.contigs	51.65	1.51	1325867	482	2887	54.6	PRJEB11755	d__Bacteria	p__Bacteroidota	c__Bacteroidia	o__Bacteroidales	f__Muribaculaceae	g__C941	s__C941 sp900321725	98.19
SAMEA3663106__metabat2_high_PE.022.contigs	79.27	1.82	1954244	560	3779	48.4	PRJEB11755	d__Bacteria	p__Bacteroidota	c__Bacteroidia	o__Bacteroidales	f__Muribaculaceae	g__C941	s__	N/A
SAMEA3663108__metabat2_low_PE.025.contigs	88.11	0.5	2229733	475	5652	48.5	PRJEB11755	d__Bacteria	p__Bacteroidota	c__Bacteroidia	o__Bacteroidales	f__Muribaculaceae	g__C941	s__	N/A
SAMEA3663115__metabat2_high_PE.023.contigs	55.82	0.59	1326495	501	2698	48.6	PRJEB11755	d__Bacteria	p__Bacteroidota	c__Bacteroidia	o__Bacteroidales	f__Muribaculaceae	g__C941	s__	N/A
SAMEA3663125__maxbin2_low_prob.002.contigs	67.81	3.47	2111987	714	3064	46.6	PRJEB11755	d__Bacteria	p__Bacteroidota	c__Bacteroidia	o__Bacteroidales	f__Muribaculaceae	g__C941	s__	N/A
SAMEA3663128__metabat2_low_PE.010.contigs	66.3	0.85	1736816	576	3226	48.4	PRJEB11755	d__Bacteria	p__Bacteroidota	c__Bacteroidia	o__Bacteroidales	f__Muribaculaceae	g__C941	s__	N/A
SAMEA3663129__metabat2_low_PE.007.contigs	67.2	1.58	1646322	559	3108	48.4	PRJEB11755	d__Bacteria	p__Bacteroidota	c__Bacteroidia	o__Bacteroidales	f__Muribaculaceae	g__C941	s__	N/A
SAMEA3663135__metabat2_high_PE.013.contigs	84.47	0.69	2129368	510	4825	48.4	PRJEB11755	d__Bacteria	p__Bacteroidota	c__Bacteroidia	o__Bacteroidales	f__Muribaculaceae	g__C941	s__	N/A
SAMEA3663136__maxbin2_low_prob.008.contigs	80.57	0.89	2026627	639	3451	48.2	PRJEB11755	d__Bacteria	p__Bacteroidota	c__Bacteroidia	o__Bacteroidales	f__Muribaculaceae	g__C941	s__	N/A
SAMEA3663138__metabat2_high_PE.004.contigs	66.04	1.34	1545892	542	2876	48.3	PRJEB11755	d__Bacteria	p__Bacteroidota	c__Bacteroidia	o__Bacteroidales	f__Muribaculaceae	g__C941	s__	N/A
SAMEA3663162__metabat2_low_PE.009.contigs	51.97	1.45	1355266	519	2678	48.6	PRJEB11755	d__Bacteria	p__Bacteroidota	c__Bacteroidia	o__Bacteroidales	f__Muribaculaceae	g__C941	s__	N/A
SAMEA3663173__metabat2_low_PE.018.contigs	51.09	1.32	1238597	476	2615	48.5	PRJEB11755	d__Bacteria	p__Bacteroidota	c__Bacteroidia	o__Bacteroidales	f__Muribaculaceae	g__C941	s__	N/A
SAMEA3663175__metabat2_high_PE.011.contigs	61.96	0.92	1468277	510	3024	48.4	PRJEB11755	d__Bacteria	p__Bacteroidota	c__Bacteroidia	o__Bacteroidales	f__Muribaculaceae	g__C941	s__	N/A
SAMEA3663177__metabat2_low_PE.019.contigs	75.77	2.1	1962807	566	3822	48.4	PRJEB11755	d__Bacteria	p__Bacteroidota	c__Bacteroidia	o__Bacteroidales	f__Muribaculaceae	g__C941	s__	N/A
SAMEA3663179__metabat2_low_PE.004.contigs	79.55	1.7	2000061	533	4481	48.5	PRJEB11755	d__Bacteria	p__Bacteroidota	c__Bacteroidia	o__Bacteroidales	f__Muribaculaceae	g__C941	s__	N/A
SAMEA3663186__maxbin2_low_prob.014.contigs	74.03	2.34	1863953	619	3147	48.3	PRJEB11755	d__Bacteria	p__Bacteroidota	c__Bacteroidia	o__Bacteroidales	f__Muribaculaceae	g__C941	s__	N/A
SAMEA3663196__metabat2_high_PE.009.contigs	53.12	0.75	1300027	477	2814	48.6	PRJEB11755	d__Bacteria	p__Bacteroidota	c__Bacteroidia	o__Bacteroidales	f__Muribaculaceae	g__C941	s__	N/A
SAMEA3663200__metabat2_low_PE.009.contigs	73.89	1.07	1822154	537	3730	48.5	PRJEB11755	d__Bacteria	p__Bacteroidota	c__Bacteroidia	o__Bacteroidales	f__Muribaculaceae	g__C941	s__	N/A
SAMEA3663209__maxbin2_low_prob.024.contigs	70.04	0.64	1890739	639	3164	47.6	PRJEB11755	d__Bacteria	p__Bacteroidota	c__Bacteroidia	o__Bacteroidales	f__Muribaculaceae	g__C941	s__	N/A
SAMEA3663224__metabat2_high_PE.020.contigs	68.45	1.45	1482069	510	3035	48.7	PRJEB11755	d__Bacteria	p__Bacteroidota	c__Bacteroidia	o__Bacteroidales	f__Muribaculaceae	g__C941	s__	N/A
SAMEA3663224__metabat2_low_PE.018.contigs	68.61	1.04	1641244	546	3145	48.6	PRJEB11755	d__Bacteria	p__Bacteroidota	c__Bacteroidia	o__Bacteroidales	f__Muribaculaceae	g__C941	s__	N/A
SAMEA3663230__maxbin2_low_prob.019.contigs	64.26	1.77	1521459	553	2904	48.6	PRJEB11755	d__Bacteria	p__Bacteroidota	c__Bacteroidia	o__Bacteroidales	f__Muribaculaceae	g__C941	s__	N/A
SAMEA3663230__metabat2_low_PE.030.contigs	65.56	2.16	1537476	539	3027	48.5	PRJEB11755	d__Bacteria	p__Bacteroidota	c__Bacteroidia	o__Bacteroidales	f__Muribaculaceae	g__C941	s__	N/A
SAMEA3663243__metabat2_high_PE.021.contigs	61.42	0.67	1281183	479	2777	48.8	PRJEB11755	d__Bacteria	p__Bacteroidota	c__Bacteroidia	o__Bacteroidales	f__Muribaculaceae	g__C941	s__	N/A
SAMEA3663248__maxbin2_low_prob.006.contigs	71.17	1.64	1581803	541	3088	48.3	PRJEB11755	d__Bacteria	p__Bacteroidota	c__Bacteroidia	o__Bacteroidales	f__Muribaculaceae	g__C941	s__	N/A
SAMEA3663250__metabat2_low_PE.018.contigs	58.77	2.31	1370385	495	2880	48.5	PRJEB11755	d__Bacteria	p__Bacteroidota	c__Bacteroidia	o__Bacteroidales	f__Muribaculaceae	g__C941	s__	N/A
SAMEA3663263__metabat2_low_PE.018.contigs	56.82	0.75	1169492	450	2628	48.7	PRJEB11755	d__Bacteria	p__Bacteroidota	c__Bacteroidia	o__Bacteroidales	f__Muribaculaceae	g__C941	s__	N/A
SAMEA3663269__metabat2_low_PE.027.contigs	57.86	1.01	1420727	523	2797	48.3	PRJEB11755	d__Bacteria	p__Bacteroidota	c__Bacteroidia	o__Bacteroidales	f__Muribaculaceae	g__C941	s__	N/A
SAMEA3663271__metabat2_high_PE.003.contigs	72.48	2.03	1709920	550	3215	48.3	PRJEB11755	d__Bacteria	p__Bacteroidota	c__Bacteroidia	o__Bacteroidales	f__Muribaculaceae	g__C941	s__	N/A
SAMEA3663271__metabat2_low_PE.016.contigs	68.75	1.84	1500991	534	2911	48.5	PRJEB11755	d__Bacteria	p__Bacteroidota	c__Bacteroidia	o__Bacteroidales	f__Muribaculaceae	g__C941	s__	N/A
SAMEA3663275__metabat2_low_PE.024.contigs	50.3	0.52	1265563	485	2625	48.1	PRJEB11755	d__Bacteria	p__Bacteroidota	c__Bacteroidia	o__Bacteroidales	f__Muribaculaceae	g__C941	s__	N/A
SAMEA3663276__metabat2_high_PE.017.contigs	51.23	0.38	1074879	424	2597	48.4	PRJEB11755	d__Bacteria	p__Bacteroidota	c__Bacteroidia	o__Bacteroidales	f__Muribaculaceae	g__C941	s__	N/A
SAMEA3663280__metabat2_low_PE.030.contigs	71.88	1.34	1759034	580	3295	48.6	PRJEB11755	d__Bacteria	p__Bacteroidota	c__Bacteroidia	o__Bacteroidales	f__Muribaculaceae	g__C941	s__	N/A
SAMEA3663283__metabat2_low_PE.006.contigs	55.28	1.84	1206911	455	2683	48.1	PRJEB11755	d__Bacteria	p__Bacteroidota	c__Bacteroidia	o__Bacteroidales	f__Muribaculaceae	g__C941	s__	N/A
SAMEA3663293__metabat2_low_PE.008.contigs	55.54	1.52	1373667	513	2774	48.4	PRJEB11755	d__Bacteria	p__Bacteroidota	c__Bacteroidia	o__Bacteroidales	f__Muribaculaceae	g__C941	s__	N/A
N._stephensi_709_foregut__metabat2_low_PE.003.contigs	88	4.91	2038583	443	6166	48.6	PRJNA336354	d__Bacteria	p__Bacteroidota	c__Bacteroidia	o__Bacteroidales	f__Muribaculaceae	g__CAG-1031	s__	N/A
Ash_p2__metabat2_high_PE.021.contigs	93.2	0	2110444	335	8240	39.7	PRJEB20308	d__Bacteria	p__Bacteroidota	c__Bacteroidia	o__Bacteroidales	f__Muribaculaceae	g__CAG-279	s__	N/A
Belle_p2__maxbin2_low_prob.006.contigs	91.19	1.76	3018964	526	8713	40.2	PRJEB20308	d__Bacteria	p__Bacteroidota	c__Bacteroidia	o__Bacteroidales	f__Muribaculaceae	g__CAG-279	s__	N/A
Charlie_p1__metabat2_high_PE.021.contigs	83.44	1.71	1913500	438	5419	39.8	PRJEB20308	d__Bacteria	p__Bacteroidota	c__Bacteroidia	o__Bacteroidales	f__Muribaculaceae	g__CAG-279	s__	N/A
Charlie_p2__maxbin2_low_prob.016.contigs	93.95	0.98	2409449	406	8385	39.8	PRJEB20308	d__Bacteria	p__Bacteroidota	c__Bacteroidia	o__Bacteroidales	f__Muribaculaceae	g__CAG-279	s__	N/A
Cinder_p2__maxbin2_low_prob.016.contigs	56.78	2.12	1680894	540	3089	41	PRJEB20308	d__Bacteria	p__Bacteroidota	c__Bacteroidia	o__Bacteroidales	f__Muribaculaceae	g__CAG-279	s__	N/A
Connie_p1__metabat2_low_PE.010.contigs	55.18	0.75	1304030	447	3089	40.3	PRJEB20308	d__Bacteria	p__Bacteroidota	c__Bacteroidia	o__Bacteroidales	f__Muribaculaceae	g__CAG-279	s__	N/A
Connie_p2__metabat2_low_PE.008.contigs	77.45	0.75	1859989	474	4482	39.9	PRJEB20308	d__Bacteria	p__Bacteroidota	c__Bacteroidia	o__Bacteroidales	f__Muribaculaceae	g__CAG-279	s__	N/A
Dunbar_p1__metabat2_high_PE.023.contigs	92.74	0.94	2219679	269	12860	39.6	PRJEB20308	d__Bacteria	p__Bacteroidota	c__Bacteroidia	o__Bacteroidales	f__Muribaculaceae	g__CAG-279	s__	N/A
Ed_p1__metabat2_low_PE.004.contigs	98.3	0.75	2279939	123	31157	39.5	PRJEB20308	d__Bacteria	p__Bacteroidota	c__Bacteroidia	o__Bacteroidales	f__Muribaculaceae	g__CAG-279	s__	N/A
Ed_p2__metabat2_low_PE.028.contigs	97.36	0.75	2246737	169	19996	39.5	PRJEB20308	d__Bacteria	p__Bacteroidota	c__Bacteroidia	o__Bacteroidales	f__Muribaculaceae	g__CAG-279	s__	N/A
Escalade_p1__maxbin2_low_prob.003.contigs	52.04	0.75	1452096	501	3010	40.1	PRJEB20308	d__Bacteria	p__Bacteroidota	c__Bacteroidia	o__Bacteroidales	f__Muribaculaceae	g__CAG-279	s__	N/A
Escalade_p2__maxbin2_low_prob.027.contigs	92.79	0.63	2197353	420	6855	40	PRJEB20308	d__Bacteria	p__Bacteroidota	c__Bacteroidia	o__Bacteroidales	f__Muribaculaceae	g__CAG-279	s__	N/A
Faulkner_p2__metabat2_high_PE.014.contigs	95.28	1.26	2171442	321	9234	39.6	PRJEB20308	d__Bacteria	p__Bacteroidota	c__Bacteroidia	o__Bacteroidales	f__Muribaculaceae	g__CAG-279	s__	N/A
Freddie_p1__metabat2_high_PE.008.contigs	96.01	1.27	2211802	265	12460	39.6	PRJEB20308	d__Bacteria	p__Bacteroidota	c__Bacteroidia	o__Bacteroidales	f__Muribaculaceae	g__CAG-279	s__	N/A
Freddie_p2__metabat2_low_PE.049.contigs	91.04	0.75	2079391	349	7803	39.8	PRJEB20308	d__Bacteria	p__Bacteroidota	c__Bacteroidia	o__Bacteroidales	f__Muribaculaceae	g__CAG-279	s__	N/A
Gatling_p1__maxbin2_low_prob.003.contigs	73.19	0.47	2030351	615	3598	40	PRJEB20308	d__Bacteria	p__Bacteroidota	c__Bacteroidia	o__Bacteroidales	f__Muribaculaceae	g__CAG-279	s__	N/A
Jenna_p2__metabat2_low_PE.008.contigs	95.28	0.38	2165154	290	11411	39.7	PRJEB20308	d__Bacteria	p__Bacteroidota	c__Bacteroidia	o__Bacteroidales	f__Muribaculaceae	g__CAG-279	s__	N/A
Juniper_p1__metabat2_high_PE.028.contigs	87.48	0.75	2017525	437	5497	39.7	PRJEB20308	d__Bacteria	p__Bacteroidota	c__Bacteroidia	o__Bacteroidales	f__Muribaculaceae	g__CAG-279	s__	N/A
Michael_p1__maxbin2_low_prob.008.contigs	96.23	3.08	3598481	561	11477	39.5	PRJEB20308	d__Bacteria	p__Bacteroidota	c__Bacteroidia	o__Bacteroidales	f__Muribaculaceae	g__CAG-279	s__	N/A
Michael_p2__metabat2_high_PE.012.contigs	97.36	1.51	2230720	227	15391	39.6	PRJEB20308	d__Bacteria	p__Bacteroidota	c__Bacteroidia	o__Bacteroidales	f__Muribaculaceae	g__CAG-279	s__	N/A
Mummy_p2__maxbin2_high_prob.026.contigs	75.11	0.34	2451976	718	3714	39.8	PRJEB20308	d__Bacteria	p__Bacteroidota	c__Bacteroidia	o__Bacteroidales	f__Muribaculaceae	g__CAG-279	s__	N/A
Mya_p2__metabat2_low_PE.039.contigs	71.42	0.38	1555903	483	3618	40.3	PRJEB20308	d__Bacteria	p__Bacteroidota	c__Bacteroidia	o__Bacteroidales	f__Muribaculaceae	g__CAG-279	s__	N/A
Rahab_p1__metabat2_low_PE.012.contigs	95.66	1.32	2190812	218	14554	39.6	PRJEB20308	d__Bacteria	p__Bacteroidota	c__Bacteroidia	o__Bacteroidales	f__Muribaculaceae	g__CAG-279	s__	N/A
Red_p2__maxbin2_low_prob.017.contigs	53.07	0.69	2205770	610	3966	40.5	PRJEB20308	d__Bacteria	p__Bacteroidota	c__Bacteroidia	o__Bacteroidales	f__Muribaculaceae	g__CAG-279	s__	N/A
Reeses_p1__metabat2_high_PE.014.contigs	97.92	0.94	2270447	164	22498	39.5	PRJEB20308	d__Bacteria	p__Bacteroidota	c__Bacteroidia	o__Bacteroidales	f__Muribaculaceae	g__CAG-279	s__	N/A
Reeses_p2__maxbin2_low_prob.021.contigs	87.2	1.57	2649848	629	5366	39.9	PRJEB20308	d__Bacteria	p__Bacteroidota	c__Bacteroidia	o__Bacteroidales	f__Muribaculaceae	g__CAG-279	s__	N/A
SAMEA104404097__metabat2_high_PE.098.contigs	79.06	0.01	1969183	131	23871	42.4	PRJEB23642	d__Bacteria	p__Bacteroidota	c__Bacteroidia	o__Bacteroidales	f__Muribaculaceae	g__CAG-279	s__	N/A
SAMEA104404100__metabat2_high_PE.008.contigs	79.66	0.77	1998499	231	13055	42.5	PRJEB23642	d__Bacteria	p__Bacteroidota	c__Bacteroidia	o__Bacteroidales	f__Muribaculaceae	g__CAG-279	s__	N/A
SAMEA3663023__metabat2_high_PE.022.contigs	91.89	0.13	2218214	240	13543	50.3	PRJEB11755	d__Bacteria	p__Bacteroidota	c__Bacteroidia	o__Bacteroidales	f__Muribaculaceae	g__CAG-279	s__CAG-279 sp000437795	98.9
SAMEA3663025__metabat2_low_PE.014.contigs	80.75	2.23	1997452	498	4710	49.2	PRJEB11755	d__Bacteria	p__Bacteroidota	c__Bacteroidia	o__Bacteroidales	f__Muribaculaceae	g__CAG-279	s__	N/A
SAMEA3663028__metabat2_high_PE.004.contigs	65.78	1.07	1463047	503	3122	49.7	PRJEB11755	d__Bacteria	p__Bacteroidota	c__Bacteroidia	o__Bacteroidales	f__Muribaculaceae	g__CAG-279	s__	N/A
SAMEA3663112__metabat2_high_PE.008.contigs	61.64	0	1426608	455	3363	44.6	PRJEB11755	d__Bacteria	p__Bacteroidota	c__Bacteroidia	o__Bacteroidales	f__Muribaculaceae	g__CAG-279	s__	N/A
Tephra_p1__metabat2_low_PE.015.contigs	94.4	0.38	2180338	248	13244	39.6	PRJEB20308	d__Bacteria	p__Bacteroidota	c__Bacteroidia	o__Bacteroidales	f__Muribaculaceae	g__CAG-279	s__	N/A
Tephra_p2__metabat2_high_PE.023.contigs	96.29	0.38	2221679	215	16276	39.6	PRJEB20308	d__Bacteria	p__Bacteroidota	c__Bacteroidia	o__Bacteroidales	f__Muribaculaceae	g__CAG-279	s__	N/A
Tibetan_p1__metabat2_low_PE.010.contigs	96.03	2.2	2222467	228	14008	39.6	PRJEB20308	d__Bacteria	p__Bacteroidota	c__Bacteroidia	o__Bacteroidales	f__Muribaculaceae	g__CAG-279	s__	N/A
Trix_p2__metabat2_high_PE.007.contigs	94.14	0.75	2173047	280	11840	39.6	PRJEB20308	d__Bacteria	p__Bacteroidota	c__Bacteroidia	o__Bacteroidales	f__Muribaculaceae	g__CAG-279	s__	N/A
N._albigula_661_foregut__metabat2_high_PE.002.contigs	92.65	0.85	2079785	303	9186	51.4	PRJNA336354	d__Bacteria	p__Bacteroidota	c__Bacteroidia	o__Bacteroidales	f__Muribaculaceae	g__CAG-485	s__	N/A
N._stephensi_709_foregut__maxbin2_high_prob.002.contigs	92.8	2.7	2966032	286	19855	49.5	PRJNA336354	d__Bacteria	p__Bacteroidota	c__Bacteroidia	o__Bacteroidales	f__Muribaculaceae	g__CAG-485	s__	N/A
SAMEA104315438__metabat2_high_PE.015.contigs	80.97	1.17	2148978	489	5469	54.5	PRJEB22765	d__Bacteria	p__Bacteroidota	c__Bacteroidia	o__Bacteroidales	f__Muribaculaceae	g__CAG-485	s__	N/A
SAMEA3663025__metabat2_high_PE.004.contigs	95.35	0.38	2225561	106	30957	49	PRJEB11755	d__Bacteria	p__Bacteroidota	c__Bacteroidia	o__Bacteroidales	f__Muribaculaceae	g__CAG-485	s__	N/A
SAMEA3663026__metabat2_low_PE.021.contigs	66.84	0.31	1581837	406	4307	49.1	PRJEB11755	d__Bacteria	p__Bacteroidota	c__Bacteroidia	o__Bacteroidales	f__Muribaculaceae	g__CAG-485	s__	N/A
SAMEA3663118__metabat2_high_PE.005.contigs	86.14	0.75	2344704	225	22256	53.3	PRJEB11755	d__Bacteria	p__Bacteroidota	c__Bacteroidia	o__Bacteroidales	f__Muribaculaceae	g__CAG-485	s__	N/A
X108_Striped_Desert_Hamster__metabat2_low_PE.001.contigs	92.13	3.66	2841881	373	10769	50.9	multi-species	d__Bacteria	p__Bacteroidota	c__Bacteroidia	o__Bacteroidales	f__Muribaculaceae	g__CAG-485	s__	N/A
X247_Common_Hamster__metabat2_high_PE.003.contigs	83.75	4.16	2119505	289	9183	50.3	multi-species	d__Bacteria	p__Bacteroidota	c__Bacteroidia	o__Bacteroidales	f__Muribaculaceae	g__CAG-485	s__	N/A
X361_fail_Common_Opossum__metabat2_low_PE.007.contigs	71.9	0.77	1424487	353	4390	45.3	multi-species	d__Bacteria	p__Bacteroidota	c__Bacteroidia	o__Bacteroidales	f__Muribaculaceae	g__CAG-485	s__	N/A
X363_Desmarests_Spiny_Pocket_Mouse__maxbin2_high_prob.007.contigs	95.66	1.13	3509927	89	98199	52.4	multi-species	d__Bacteria	p__Bacteroidota	c__Bacteroidia	o__Bacteroidales	f__Muribaculaceae	g__CAG-485	s__	N/A
X363_Desmarests_Spiny_Pocket_Mouse__metabat2_high_PE.001.contigs	83.76	1.78	1872426	361	5803	51.8	multi-species	d__Bacteria	p__Bacteroidota	c__Bacteroidia	o__Bacteroidales	f__Muribaculaceae	g__CAG-485	s__	N/A
X378_Fat_Sand_Rat__metabat2_low_PE.004.contigs	94.45	2.68	2431049	211	16477	58.1	multi-species	d__Bacteria	p__Bacteroidota	c__Bacteroidia	o__Bacteroidales	f__Muribaculaceae	g__CAG-485	s__	N/A
N._stephensi_709_foregut__metabat2_low_PE.005.contigs	88.36	2.86	2075448	387	6685	51.4	PRJNA336354	d__Bacteria	p__Bacteroidota	c__Bacteroidia	o__Bacteroidales	f__Muribaculaceae	g__CAG-873	s__	N/A
N._stephensi_709_foregut__metabat2_low_PE.014.contigs	97.36	2.01	3076254	228	25031	47.4	PRJNA336354	d__Bacteria	p__Bacteroidota	c__Bacteroidia	o__Bacteroidales	f__Muribaculaceae	g__CAG-873	s__	N/A
SAMEA3663025__maxbin2_high_prob.047.contigs	86.06	3.72	2274316	523	5234	54.4	PRJEB11755	d__Bacteria	p__Bacteroidota	c__Bacteroidia	o__Bacteroidales	f__Muribaculaceae	g__CAG-873	s__	N/A
SAMEA3663036__metabat2_low_PE.026.contigs	92.29	0.45	2217192	291	10771	54.6	PRJEB11755	d__Bacteria	p__Bacteroidota	c__Bacteroidia	o__Bacteroidales	f__Muribaculaceae	g__CAG-873	s__	N/A
X1_Eurasian_Beaver__metabat2_high_PE.005.contigs	91.93	1.09	2360269	233	14291	55.3	multi-species	d__Bacteria	p__Bacteroidota	c__Bacteroidia	o__Bacteroidales	f__Muribaculaceae	g__CAG-873	s__	N/A
X279_Western_Grey_Kangaroo__metabat2_low_PE.007.contigs	65.3	4.34	1467052	306	5489	45.1	multi-species	d__Bacteria	p__Bacteroidota	c__Bacteroidia	o__Bacteroidales	f__Muribaculaceae	g__CAG-873	s__	N/A
X341_Western_Lowland_Gorilla__metabat2_low_PE.002.contigs	77.71	1.17	2206131	419	6201	56.8	multi-species	d__Bacteria	p__Bacteroidota	c__Bacteroidia	o__Bacteroidales	f__Muribaculaceae	g__CAG-873	s__	N/A
X363_Desmarests_Spiny_Pocket_Mouse__maxbin2_high_prob.028.contigs	91.95	1.13	2590158	124	32882	54.7	multi-species	d__Bacteria	p__Bacteroidota	c__Bacteroidia	o__Bacteroidales	f__Muribaculaceae	g__CAG-873	s__	N/A
X363_Desmarests_Spiny_Pocket_Mouse__metabat2_high_PE.004.contigs	67	2.53	1829347	445	4437	60.9	multi-species	d__Bacteria	p__Bacteroidota	c__Bacteroidia	o__Bacteroidales	f__Muribaculaceae	g__CAG-873	s__	N/A
X363_Desmarests_Spiny_Pocket_Mouse__metabat2_high_PE.013.contigs	96.04	0.67	3066937	140	35912	51.7	multi-species	d__Bacteria	p__Bacteroidota	c__Bacteroidia	o__Bacteroidales	f__Muribaculaceae	g__CAG-873	s__	N/A
X247_Common_Hamster__maxbin2_high_prob.003.contigs	71.53	4.82	1801989	313	7408	57.3	multi-species	d__Bacteria	p__Bacteroidota	c__Bacteroidia	o__Bacteroidales	f__Muribaculaceae	g__Duncaniella	s__	N/A
Ash_p1__maxbin2_low_prob.009.contigs	97.55	1.51	2430038	223	18611	52	PRJEB20308	d__Bacteria	p__Bacteroidota	c__Bacteroidia	o__Bacteroidales	f__Muribaculaceae	g__K10	s__	N/A
Belle_p1__metabat2_high_PE.026.contigs	85.32	0.77	1748091	410	4937	52.9	PRJEB20308	d__Bacteria	p__Bacteroidota	c__Bacteroidia	o__Bacteroidales	f__Muribaculaceae	g__K10	s__	N/A
Belle_p2__maxbin2_low_prob.038.contigs	99.43	0.57	2308455	94	44043	52.2	PRJEB20308	d__Bacteria	p__Bacteroidota	c__Bacteroidia	o__Bacteroidales	f__Muribaculaceae	g__K10	s__	N/A
Cam_p1__maxbin2_low_prob.025.contigs	96.23	1.78	2287169	314	10785	52.2	PRJEB20308	d__Bacteria	p__Bacteroidota	c__Bacteroidia	o__Bacteroidales	f__Muribaculaceae	g__K10	s__	N/A
Connie_p1__metabat2_high_PE.023.contigs	93.58	0.44	1897625	227	11753	53	PRJEB20308	d__Bacteria	p__Bacteroidota	c__Bacteroidia	o__Bacteroidales	f__Muribaculaceae	g__K10	s__	N/A
Gatling_p1__metabat2_low_PE.016.contigs	99.06	0.44	2165237	131	26821	52.3	PRJEB20308	d__Bacteria	p__Bacteroidota	c__Bacteroidia	o__Bacteroidales	f__Muribaculaceae	g__K10	s__	N/A
HHCFR05603__metabat2_low_PE.019.contigs	82.7	0.57	1892317	393	5814	53.2	PRJNA417359	d__Bacteria	p__Bacteroidota	c__Bacteroidia	o__Bacteroidales	f__Muribaculaceae	g__K10	s__K10 sp001941205	97.39
Jenna_p2__maxbin2_low_prob.005.contigs	97.36	0.57	2379418	125	35825	52	PRJEB20308	d__Bacteria	p__Bacteroidota	c__Bacteroidia	o__Bacteroidales	f__Muribaculaceae	g__K10	s__	N/A
Rahab_p1__maxbin2_low_prob.022.contigs	99.43	0.44	2369664	130	34441	52.2	PRJEB20308	d__Bacteria	p__Bacteroidota	c__Bacteroidia	o__Bacteroidales	f__Muribaculaceae	g__K10	s__	N/A
X363_Desmarests_Spiny_Pocket_Mouse__maxbin2_low_prob.014.contigs	98.66	0.5	2604229	100	46718	55.1	multi-species	d__Bacteria	p__Bacteroidota	c__Bacteroidia	o__Bacteroidales	f__Muribaculaceae	g__K10	s__	N/A
X371_Linnaeus_Two_toed_Sloth__maxbin2_low_prob.008.contigs	98.68	2.45	2672496	179	37158	52	multi-species	d__Bacteria	p__Bacteroidota	c__Bacteroidia	o__Bacteroidales	f__Muribaculaceae	g__K10	s__	N/A
Connie_p1__metabat2_low_PE.017.contigs	99.43	0	2858460	39	116625	49.7	PRJEB20308	d__Bacteria	p__Bacteroidota	c__Bacteroidia	o__Bacteroidales	f__Muribaculaceae	g__Muribaculum	s__Muribaculum sp002492595	97.55
Dunbar_p1__maxbin2_low_prob.012.contigs	99.43	0.5	2776099	52	92738	49.6	PRJEB20308	d__Bacteria	p__Bacteroidota	c__Bacteroidia	o__Bacteroidales	f__Muribaculaceae	g__Muribaculum	s__Muribaculum sp002492595	98.52
X378_Fat_Sand_Rat__metabat2_high_PE.001.contigs	90.74	4	3905284	590	8908	48.3	multi-species	d__Bacteria	p__Bacteroidota	c__Bacteroidia	o__Bacteroidales	f__Muribaculaceae	g__Muribaculum	s__Muribaculum sp003150235	97.51
X378_Fat_Sand_Rat__metabat2_low_PE.008.contigs	81.01	3.02	2279497	416	6614	58.3	multi-species	d__Bacteria	p__Bacteroidota	c__Bacteroidia	o__Bacteroidales	f__Muribaculaceae	g__UBA3263	s__	N/A
Avalanche_p1__maxbin2_low_prob.050.contigs	79.87	2.77	2218968	493	5594	53.3	PRJEB20308	d__Bacteria	p__Bacteroidota	c__Bacteroidia	o__Bacteroidales	f__Muribaculaceae	g__UBA7173	s__UBA7173 sp001701135	97.79
Cam_p1__maxbin2_low_prob.015.contigs	61.19	0.57	1751781	555	3424	53.5	PRJEB20308	d__Bacteria	p__Bacteroidota	c__Bacteroidia	o__Bacteroidales	f__Muribaculaceae	g__UBA7173	s__UBA7173 sp001701135	97.72
Cam_p2__maxbin2_low_prob.018.contigs	96.86	2.65	2625397	285	15831	53.4	PRJEB20308	d__Bacteria	p__Bacteroidota	c__Bacteroidia	o__Bacteroidales	f__Muribaculaceae	g__UBA7173	s__UBA7173 sp001701135	97.94
Connie_p1__maxbin2_low_prob.038.contigs	95.77	2.77	2656586	257	18454	53.2	PRJEB20308	d__Bacteria	p__Bacteroidota	c__Bacteroidia	o__Bacteroidales	f__Muribaculaceae	g__UBA7173	s__UBA7173 sp001701135	97.99
Dunbar_p1__maxbin2_low_prob.011.contigs	97.67	1.57	2677874	57	92970	53.3	PRJEB20308	d__Bacteria	p__Bacteroidota	c__Bacteroidia	o__Bacteroidales	f__Muribaculaceae	g__UBA7173	s__UBA7173 sp001701135	97.96
Flurry_p1__maxbin2_low_prob.010.contigs	78.76	2.58	2309486	508	5707	53.2	PRJEB20308	d__Bacteria	p__Bacteroidota	c__Bacteroidia	o__Bacteroidales	f__Muribaculaceae	g__UBA7173	s__UBA7173 sp001701135	97.63
Freddie_p1__maxbin2_high_prob.014.contigs	96.82	1.82	2721795	169	26489	53.2	PRJEB20308	d__Bacteria	p__Bacteroidota	c__Bacteroidia	o__Bacteroidales	f__Muribaculaceae	g__UBA7173	s__UBA7173 sp001701135	97.81
Juniper_p1__metabat2_low_PE.012.contigs	97.3	0.57	2185288	86	36317	54.7	PRJEB20308	d__Bacteria	p__Bacteroidota	c__Bacteroidia	o__Bacteroidales	f__Muribaculaceae	g__UBA7173	s__UBA7173 sp001701135	98.08
Michael_p1__metabat2_high_PE.014.contigs	97.3	0.57	2183131	72	48626	54.7	PRJEB20308	d__Bacteria	p__Bacteroidota	c__Bacteroidia	o__Bacteroidales	f__Muribaculaceae	g__UBA7173	s__UBA7173 sp001701135	98.02
Trix_p1__maxbin2_low_prob.029.contigs	94.28	2.53	2608402	334	11900	53.3	PRJEB20308	d__Bacteria	p__Bacteroidota	c__Bacteroidia	o__Bacteroidales	f__Muribaculaceae	g__UBA7173	s__UBA7173 sp001701135	97.93
Trix_p2__metabat2_low_PE.030.contigs	97.48	0.57	2144140	77	47823	54.8	PRJEB20308	d__Bacteria	p__Bacteroidota	c__Bacteroidia	o__Bacteroidales	f__Muribaculaceae	g__UBA7173	s__UBA7173 sp001701135	98.22
X363_Desmarests_Spiny_Pocket_Mouse__maxbin2_high_prob.022.contigs	88.13	2.48	2394720	183	19972	56.1	multi-species	d__Bacteria	p__Bacteroidota	c__Bacteroidia	o__Bacteroidales	f__Muribaculaceae	g__UBA7173	s__	N/A
SAMEA104315426__metabat2_low_PE.027.contigs	97.47	0.75	2459673	75	47115	40.8	PRJEB22765	d__Bacteria	p__Bacteroidota	c__Bacteroidia	o__Bacteroidales	f__Muribaculaceae	g__UBA7173_A	s__	N/A
SAMEA104315427__metabat2_low_PE.002.contigs	51.66	0.78	1228302	469	2675	40.8	PRJEB22765	d__Bacteria	p__Bacteroidota	c__Bacteroidia	o__Bacteroidales	f__Muribaculaceae	g__UBA7173_A	s__	N/A
SAMEA104315428__metabat2_low_PE.014.contigs	69.84	0.94	1597677	468	3800	41	PRJEB22765	d__Bacteria	p__Bacteroidota	c__Bacteroidia	o__Bacteroidales	f__Muribaculaceae	g__UBA7173_A	s__	N/A
SAMEA104315429__maxbin2_high_prob.024.contigs	51.81	1.26	1268125	466	2894	40.9	PRJEB22765	d__Bacteria	p__Bacteroidota	c__Bacteroidia	o__Bacteroidales	f__Muribaculaceae	g__UBA7173_A	s__	N/A
SAMEA3663015__maxbin2_high_prob.010.contigs	98.05	2.77	3827002	318	49356	50.8	PRJEB11755	d__Bacteria	p__Bacteroidota	c__Bacteroidia	o__Bacteroidales	f__Muribaculaceae	g__UBA7173_A	s__	N/A
SAMEA3663273__metabat2_low_PE.015.contigs	80.83	0.57	1894088	457	5014	41.1	PRJEB11755	d__Bacteria	p__Bacteroidota	c__Bacteroidia	o__Bacteroidales	f__Muribaculaceae	g__UBA7173_A	s__	N/A
SAMEA3663275__metabat2_high_PE.010.contigs	71.26	0.77	1465336	485	3225	41.1	PRJEB11755	d__Bacteria	p__Bacteroidota	c__Bacteroidia	o__Bacteroidales	f__Muribaculaceae	g__UBA7173_A	s__	N/A
R20__metabat2_low_PE.059.contigs	75.1	1.93	1698593	477	4007	61.3	PRJNA532626	d__Bacteria	p__Bacteroidota	c__Bacteroidia	o__Bacteroidales	f__P3	g__	s__	N/A
R27__maxbin2_low_prob.010.contigs	96.22	0.54	2697660	121	38124	51.8	PRJNA532626	d__Bacteria	p__Bacteroidota	c__Bacteroidia	o__Bacteroidales	f__P3	g__	s__	N/A
R24__metabat2_high_PE.045.contigs	98.39	0	2036947	156	19377	34	PRJNA532626	d__Bacteria	p__Bacteroidota	c__Bacteroidia	o__Bacteroidales	f__P3	g__Phil12	s__Phil12 sp900314725	98.45
R12__metabat2_low_PE.028.contigs	92.72	0.54	2422500	221	14366	54.2	PRJNA532626	d__Bacteria	p__Bacteroidota	c__Bacteroidia	o__Bacteroidales	f__P3	g__UBA1217	s__UBA1217 sp002371315	96.39
R20__metabat2_low_PE.005.contigs	95.97	1.25	2649550	170	21535	53.4	PRJNA532626	d__Bacteria	p__Bacteroidota	c__Bacteroidia	o__Bacteroidales	f__P3	g__UBA1217	s__UBA1217 sp002371315	96.16
R22__metabat2_high_PE.041.contigs	90.59	0.38	2492943	271	12174	52	PRJNA532626	d__Bacteria	p__Bacteroidota	c__Bacteroidia	o__Bacteroidales	f__P3	g__UBA1217	s__	N/A
R21__maxbin2_low_prob.053.contigs	90.59	2.08	2070454	385	6823	57.8	PRJNA532626	d__Bacteria	p__Bacteroidota	c__Bacteroidia	o__Bacteroidales	f__P3	g__UBA1711	s__	N/A
R21__metabat2_low_PE.009.contigs	90.61	1.08	2602903	297	12149	53.1	PRJNA532626	d__Bacteria	p__Bacteroidota	c__Bacteroidia	o__Bacteroidales	f__P3	g__UBA1711	s__UBA1711 sp900317125	96.03
R22__maxbin2_high_prob.045.contigs	97.85	0.54	2444871	89	50955	57.1	PRJNA532626	d__Bacteria	p__Bacteroidota	c__Bacteroidia	o__Bacteroidales	f__P3	g__UBA1711	s__	N/A
R23__maxbin2_low_prob.015.contigs	96.77	0.54	2359770	113	34059	57.4	PRJNA532626	d__Bacteria	p__Bacteroidota	c__Bacteroidia	o__Bacteroidales	f__P3	g__UBA1711	s__	N/A
R25__metabat2_high_PE.017.contigs	95.43	1.08	2978737	142	37266	51.7	PRJNA532626	d__Bacteria	p__Bacteroidota	c__Bacteroidia	o__Bacteroidales	f__P3	g__UBA1711	s__UBA1711 sp002368955	97.89
X415_White_Rhinoceros__metabat2_low_PE.004.contigs	91.13	0.54	2290080	91	48540	53	multi-species	d__Bacteria	p__Bacteroidota	c__Bacteroidia	o__Bacteroidales	f__P3	g__UBA1711	s__	N/A
X431_Quagga__metabat2_high_PE.003.contigs	73.96	2.06	1831858	335	6309	54.7	multi-species	d__Bacteria	p__Bacteroidota	c__Bacteroidia	o__Bacteroidales	f__P3	g__UBA1711	s__	N/A
SAMEA104315422__metabat2_high_PE.024.contigs	70.41	1.93	1398400	429	3575	43.4	PRJEB22765	d__Bacteria	p__Bacteroidota	c__Bacteroidia	o__Bacteroidales	f__P3	g__UBA3388	s__	N/A
SAMEA104315430__metabat2_low_PE.047.contigs	97.29	0	2133484	45	73879	43.5	PRJEB22765	d__Bacteria	p__Bacteroidota	c__Bacteroidia	o__Bacteroidales	f__P3	g__UBA3388	s__	N/A
SAMEA104315436__metabat2_low_PE.012.contigs	96.22	1.12	2092532	122	28459	43.5	PRJEB22765	d__Bacteria	p__Bacteroidota	c__Bacteroidia	o__Bacteroidales	f__P3	g__UBA3388	s__	N/A
SAMEA104315437__metabat2_low_PE.039.contigs	97.03	0	2093776	113	28824	43.5	PRJEB22765	d__Bacteria	p__Bacteroidota	c__Bacteroidia	o__Bacteroidales	f__P3	g__UBA3388	s__	N/A
SAMEA3663010__metabat2_low_PE.013.contigs	97.04	0	2028585	86	33961	42.1	PRJEB11755	d__Bacteria	p__Bacteroidota	c__Bacteroidia	o__Bacteroidales	f__P3	g__UBA3388	s__	N/A
SAMEA3663015__metabat2_low_PE.008.contigs	98.39	0	2202454	20	176043	42.4	PRJEB11755	d__Bacteria	p__Bacteroidota	c__Bacteroidia	o__Bacteroidales	f__P3	g__UBA3388	s__	N/A
SAMEA3663211__maxbin2_low_prob.014.contigs	53.14	0.54	984311	380	2661	42.2	PRJEB11755	d__Bacteria	p__Bacteroidota	c__Bacteroidia	o__Bacteroidales	f__P3	g__UBA3388	s__	N/A
SAMEA3663235__metabat2_low_PE.020.contigs	94.89	0.54	1840915	161	17551	42.3	PRJEB11755	d__Bacteria	p__Bacteroidota	c__Bacteroidia	o__Bacteroidales	f__P3	g__UBA3388	s__	N/A
SAMEA3663243__metabat2_low_PE.004.contigs	78.66	1.92	1416140	439	3485	42.6	PRJEB11755	d__Bacteria	p__Bacteroidota	c__Bacteroidia	o__Bacteroidales	f__P3	g__UBA3388	s__	N/A
SAMEA3663246__metabat2_high_PE.031.contigs	88.71	1.93	1612445	404	4779	42.5	PRJEB11755	d__Bacteria	p__Bacteroidota	c__Bacteroidia	o__Bacteroidales	f__P3	g__UBA3388	s__	N/A
SAMEA3663248__maxbin2_low_prob.007.contigs	55.14	0.81	1447610	485	3068	41.8	PRJEB11755	d__Bacteria	p__Bacteroidota	c__Bacteroidia	o__Bacteroidales	f__P3	g__UBA3388	s__	N/A
SAMEA3663250__metabat2_low_PE.011.contigs	94.89	3.51	1718104	339	6317	42.5	PRJEB11755	d__Bacteria	p__Bacteroidota	c__Bacteroidia	o__Bacteroidales	f__P3	g__UBA3388	s__	N/A
SAMEA3663254__metabat2_low_PE.022.contigs	76.88	0.65	1392972	438	3443	42.6	PRJEB11755	d__Bacteria	p__Bacteroidota	c__Bacteroidia	o__Bacteroidales	f__P3	g__UBA3388	s__	N/A
SAMEA3663260__metabat2_low_PE.018.contigs	94.89	1.63	1832573	233	10977	42.4	PRJEB11755	d__Bacteria	p__Bacteroidota	c__Bacteroidia	o__Bacteroidales	f__P3	g__UBA3388	s__	N/A
SAMEA3663267__metabat2_high_PE.035.contigs	83.58	1.23	1552763	432	3973	42.4	PRJEB11755	d__Bacteria	p__Bacteroidota	c__Bacteroidia	o__Bacteroidales	f__P3	g__UBA3388	s__	N/A
SAMEA3663271__metabat2_low_PE.004.contigs	97.85	0	2021032	49	54507	42.2	PRJEB11755	d__Bacteria	p__Bacteroidota	c__Bacteroidia	o__Bacteroidales	f__P3	g__UBA3388	s__	N/A
SAMEA3663273__metabat2_high_PE.032.contigs	86.83	2.2	1574558	420	4218	42.5	PRJEB11755	d__Bacteria	p__Bacteroidota	c__Bacteroidia	o__Bacteroidales	f__P3	g__UBA3388	s__	N/A
SAMEA3663275__metabat2_low_PE.033.contigs	96.77	1.72	1991624	213	13236	42.1	PRJEB11755	d__Bacteria	p__Bacteroidota	c__Bacteroidia	o__Bacteroidales	f__P3	g__UBA3388	s__	N/A
SAMEA3663276__maxbin2_high_prob.009.contigs	90.41	4.3	1764538	352	6584	42.6	PRJEB11755	d__Bacteria	p__Bacteroidota	c__Bacteroidia	o__Bacteroidales	f__P3	g__UBA3388	s__	N/A
SAMEA3663277__metabat2_high_PE.033.contigs	93.01	1.88	1710042	311	7471	42.6	PRJEB11755	d__Bacteria	p__Bacteroidota	c__Bacteroidia	o__Bacteroidales	f__P3	g__UBA3388	s__	N/A
SAMEA3663280__metabat2_low_PE.001.contigs	92.32	2.71	1633555	411	5017	42.6	PRJEB11755	d__Bacteria	p__Bacteroidota	c__Bacteroidia	o__Bacteroidales	f__P3	g__UBA3388	s__	N/A
SAMEA3663283__metabat2_low_PE.011.contigs	84.31	2.28	1494511	411	4063	42.5	PRJEB11755	d__Bacteria	p__Bacteroidota	c__Bacteroidia	o__Bacteroidales	f__P3	g__UBA3388	s__	N/A
SAMEA3663293__metabat2_high_PE.001.contigs	60.22	0.56	1011828	380	2756	42.4	PRJEB11755	d__Bacteria	p__Bacteroidota	c__Bacteroidia	o__Bacteroidales	f__P3	g__UBA3388	s__	N/A
SAMEA3663296__maxbin2_low_prob.014.contigs	72.81	0.74	1221032	416	3162	42.3	PRJEB11755	d__Bacteria	p__Bacteroidota	c__Bacteroidia	o__Bacteroidales	f__P3	g__UBA3388	s__	N/A
SAMEA3663297__maxbin2_low_prob.015.contigs	54.21	0	859105	366	2335	42	PRJEB11755	d__Bacteria	p__Bacteroidota	c__Bacteroidia	o__Bacteroidales	f__P3	g__UBA3388	s__	N/A
X208_Red_Sheep__metabat2_high_PE.002.contigs	81.78	0.54	1691151	296	6766	32.8	multi-species	d__Bacteria	p__Bacteroidota	c__Bacteroidia	o__Bacteroidales	f__P3	g__UBA3388	s__	N/A
artificially_reared_2__maxbin2_low_prob.006.contigs	88.6	1.11	2174315	131	32543	41.2	PRJNA316560-PRJNA316570	d__Bacteria	p__Bacteroidota	c__Bacteroidia	o__Bacteroidales	f__Paludibacteraceae	g__	s__	N/A
SAMEA104315424__maxbin2_low_prob.036.contigs	85.56	2.15	2141996	491	5362	47.8	PRJEB22765	d__Bacteria	p__Bacteroidota	c__Bacteroidia	o__Bacteroidales	f__Paludibacteraceae	g__	s__	N/A
SAMEA104315432__metabat2_low_PE.040.contigs	87.99	0	1961974	339	7523	47.8	PRJEB22765	d__Bacteria	p__Bacteroidota	c__Bacteroidia	o__Bacteroidales	f__Paludibacteraceae	g__	s__	N/A
SAMEA3663015__metabat2_low_PE.032.contigs	94.35	0	1994990	18	289489	49.4	PRJEB11755	d__Bacteria	p__Bacteroidota	c__Bacteroidia	o__Bacteroidales	f__Paludibacteraceae	g__	s__	N/A
SAMEA3663026__metabat2_low_PE.015.contigs	97.31	1.61	2155759	62	84164	36.8	PRJEB11755	d__Bacteria	p__Bacteroidota	c__Bacteroidia	o__Bacteroidales	f__Paludibacteraceae	g__	s__	N/A
SAMEA3663028__metabat2_high_PE.039.contigs	97.85	1.61	2201296	54	72215	36.9	PRJEB11755	d__Bacteria	p__Bacteroidota	c__Bacteroidia	o__Bacteroidales	f__Paludibacteraceae	g__	s__	N/A
SAMEA3663036__metabat2_low_PE.036.contigs	95.91	1.39	1886244	186	15101	41.5	PRJEB11755	d__Bacteria	p__Bacteroidota	c__Bacteroidia	o__Bacteroidales	f__Paludibacteraceae	g__	s__	N/A
SAMEA3663039__maxbin2_low_prob.026.contigs	75.65	0.05	1558129	396	4806	37.9	PRJEB11755	d__Bacteria	p__Bacteroidota	c__Bacteroidia	o__Bacteroidales	f__Paludibacteraceae	g__	s__	N/A
SAMEA3663077__maxbin2_high_prob.011.contigs	98.92	1.08	2158089	70	76220	36.8	PRJEB11755	d__Bacteria	p__Bacteroidota	c__Bacteroidia	o__Bacteroidales	f__Paludibacteraceae	g__	s__	N/A
SAMEA3663082__maxbin2_low_prob.004.contigs	86.32	2.17	1735658	441	4677	36.5	PRJEB11755	d__Bacteria	p__Bacteroidota	c__Bacteroidia	o__Bacteroidales	f__Paludibacteraceae	g__	s__	N/A
SAMEA3663246__metabat2_low_PE.003.contigs	95.43	1.61	2122729	204	15307	37	PRJEB11755	d__Bacteria	p__Bacteroidota	c__Bacteroidia	o__Bacteroidales	f__Paludibacteraceae	g__	s__	N/A
SAMEA3663248__metabat2_low_PE.005.contigs	94.23	2.08	1963319	321	8209	36.9	PRJEB11755	d__Bacteria	p__Bacteroidota	c__Bacteroidia	o__Bacteroidales	f__Paludibacteraceae	g__	s__	N/A
SAMEA3663254__maxbin2_low_prob.003.contigs	81.38	2.6	2081323	486	5291	37.5	PRJEB11755	d__Bacteria	p__Bacteroidota	c__Bacteroidia	o__Bacteroidales	f__Paludibacteraceae	g__	s__	N/A
SAMEA3663257__metabat2_low_PE.016.contigs	91.94	1.08	2245553	53	88607	37.1	PRJEB11755	d__Bacteria	p__Bacteroidota	c__Bacteroidia	o__Bacteroidales	f__Paludibacteraceae	g__	s__	N/A
SAMEA3663277__maxbin2_low_prob.019.contigs	76.36	1.27	1750330	503	3949	37.4	PRJEB11755	d__Bacteria	p__Bacteroidota	c__Bacteroidia	o__Bacteroidales	f__Paludibacteraceae	g__	s__	N/A
SAMEA3663280__maxbin2_high_prob.030.contigs	89.46	2.69	2174014	423	6787	37.2	PRJEB11755	d__Bacteria	p__Bacteroidota	c__Bacteroidia	o__Bacteroidales	f__Paludibacteraceae	g__	s__	N/A
SAMEA3663283__metabat2_low_PE.023.contigs	94.35	1.79	2092273	189	19479	36.9	PRJEB11755	d__Bacteria	p__Bacteroidota	c__Bacteroidia	o__Bacteroidales	f__Paludibacteraceae	g__	s__	N/A
X285_Short_beaked_Echidna__metabat2_high_PE.005.contigs	99.19	2.69	2121013	70	47531	41.7	multi-species	d__Bacteria	p__Bacteroidota	c__Bacteroidia	o__Bacteroidales	f__Paludibacteraceae	g__	s__	N/A
R15__maxbin2_low_prob.025.contigs	96.51	0.54	1702684	182	13743	38.7	PRJNA532626	d__Bacteria	p__Bacteroidota	c__Bacteroidia	o__Bacteroidales	f__Paludibacteraceae	g__F0058	s__	N/A
R16__maxbin2_low_prob.008.contigs	92.2	0.54	1685256	54	54251	38.5	PRJNA532626	d__Bacteria	p__Bacteroidota	c__Bacteroidia	o__Bacteroidales	f__Paludibacteraceae	g__F0058	s__	N/A
R18__metabat2_low_PE.054.contigs	98.66	0.54	1789205	45	65913	38.6	PRJNA532626	d__Bacteria	p__Bacteroidota	c__Bacteroidia	o__Bacteroidales	f__Paludibacteraceae	g__F0058	s__	N/A
SAMEA104315422__maxbin2_high_prob.025.contigs	68.12	2.06	1564917	412	4500	51.1	PRJEB22765	d__Bacteria	p__Bacteroidota	c__Bacteroidia	o__Bacteroidales	f__Paludibacteraceae	g__RF16	s__	N/A
SAMEA104315424__metabat2_low_PE.013.contigs	88.98	1.25	2271746	280	11187	51.1	PRJEB22765	d__Bacteria	p__Bacteroidota	c__Bacteroidia	o__Bacteroidales	f__Paludibacteraceae	g__RF16	s__	N/A
SAMEA104315426__maxbin2_high_prob.031.contigs	90.52	0.54	2644130	326	11090	48.5	PRJEB22765	d__Bacteria	p__Bacteroidota	c__Bacteroidia	o__Bacteroidales	f__Paludibacteraceae	g__RF16	s__	N/A
SAMEA104315427__metabat2_high_PE.027.contigs	95.97	0.91	2321985	63	62311	47.5	PRJEB22765	d__Bacteria	p__Bacteroidota	c__Bacteroidia	o__Bacteroidales	f__Paludibacteraceae	g__RF16	s__	N/A
SAMEA104315435__metabat2_high_PE.041.contigs	88.36	1.88	2171668	228	14748	48	PRJEB22765	d__Bacteria	p__Bacteroidota	c__Bacteroidia	o__Bacteroidales	f__Paludibacteraceae	g__RF16	s__	N/A
SAMEA104315439__metabat2_low_PE.016.contigs	97.04	1.61	2508242	74	45974	51.1	PRJEB22765	d__Bacteria	p__Bacteroidota	c__Bacteroidia	o__Bacteroidales	f__Paludibacteraceae	g__RF16	s__	N/A
SAMEA3663028__maxbin2_low_prob.006.contigs	85.48	2.69	1735810	273	11074	48.6	PRJEB11755	d__Bacteria	p__Bacteroidota	c__Bacteroidia	o__Bacteroidales	f__Paludibacteraceae	g__RF16	s__	N/A
SAMEA3663036__metabat2_high_PE.015.contigs	66.57	2.56	1326863	391	3537	51.7	PRJEB11755	d__Bacteria	p__Bacteroidota	c__Bacteroidia	o__Bacteroidales	f__Paludibacteraceae	g__RF16	s__	N/A
SAMEA3663038__maxbin2_low_prob.002.contigs	64.22	2.02	1287178	450	2962	47	PRJEB11755	d__Bacteria	p__Bacteroidota	c__Bacteroidia	o__Bacteroidales	f__Paludibacteraceae	g__RF16	s__	N/A
SAMEA3663047__metabat2_low_PE.014.contigs	84.31	1.7	1633415	250	9122	48.3	PRJEB11755	d__Bacteria	p__Bacteroidota	c__Bacteroidia	o__Bacteroidales	f__Paludibacteraceae	g__RF16	s__	N/A
SAMEA3663077__metabat2_high_PE.010.contigs	92.2	1.08	1981037	77	41867	49.6	PRJEB11755	d__Bacteria	p__Bacteroidota	c__Bacteroidia	o__Bacteroidales	f__Paludibacteraceae	g__RF16	s__	N/A
SAMEA3663082__maxbin2_low_prob.016.contigs	79.04	0.23	1610399	360	5609	47.9	PRJEB11755	d__Bacteria	p__Bacteroidota	c__Bacteroidia	o__Bacteroidales	f__Paludibacteraceae	g__RF16	s__	N/A
SAMEA3663082__metabat2_high_PE.018.contigs	52.27	2.15	1081646	376	2960	47.7	PRJEB11755	d__Bacteria	p__Bacteroidota	c__Bacteroidia	o__Bacteroidales	f__Paludibacteraceae	g__RF16	s__	N/A
SAMEA3663084__metabat2_low_PE.028.contigs	87.63	0.02	1599094	102	23545	48.4	PRJEB11755	d__Bacteria	p__Bacteroidota	c__Bacteroidia	o__Bacteroidales	f__Paludibacteraceae	g__RF16	s__	N/A
SAMEA3663257__metabat2_high_PE.019.contigs	55.15	3.23	1169265	399	3143	42.7	PRJEB11755	d__Bacteria	p__Bacteroidota	c__Bacteroidia	o__Bacteroidales	f__Paludibacteraceae	g__RF16	s__	N/A
X363_Desmarests_Spiny_Pocket_Mouse__metabat2_low_PE.030.contigs	95.43	0.56	2314063	102	31579	48.6	multi-species	d__Bacteria	p__Bacteroidota	c__Bacteroidia	o__Bacteroidales	f__Paludibacteraceae	g__RF16	s__	N/A
X369_Koala__metabat2_high_PE.004.contigs	89.52	0.54	1739753	169	13949	53.6	multi-species	d__Bacteria	p__Bacteroidota	c__Bacteroidia	o__Bacteroidales	f__Paludibacteraceae	g__RF16	s__	N/A
R04__metabat2_low_PE.020.contigs	60.06	1.08	1599870	494	3564	44.9	PRJNA532626	d__Bacteria	p__Bacteroidota	c__Bacteroidia	o__Bacteroidales	f__Paludibacteraceae	g__UBA1181	s__	N/A
R03__maxbin2_low_prob.011.contigs	98.92	0	2717527	111	60814	43.3	PRJNA532626	d__Bacteria	p__Bacteroidota	c__Bacteroidia	o__Bacteroidales	f__Paludibacteraceae	g__UBA4345	s__	N/A
R04__maxbin2_low_prob.034.contigs	97.58	2.15	2635285	232	18664	43.5	PRJNA532626	d__Bacteria	p__Bacteroidota	c__Bacteroidia	o__Bacteroidales	f__Paludibacteraceae	g__UBA4345	s__	N/A
R06__metabat2_high_PE.023.contigs	97.31	0	2567740	66	95715	43.3	PRJNA532626	d__Bacteria	p__Bacteroidota	c__Bacteroidia	o__Bacteroidales	f__Paludibacteraceae	g__UBA4345	s__	N/A
R07__maxbin2_low_prob.014.contigs	83.28	1.08	2226345	481	5880	44.1	PRJNA532626	d__Bacteria	p__Bacteroidota	c__Bacteroidia	o__Bacteroidales	f__Paludibacteraceae	g__UBA4345	s__	N/A
R11__metabat2_low_PE.025.contigs	50.87	0.19	901039	353	2668	59.3	PRJNA532626	d__Bacteria	p__Bacteroidota	c__Bacteroidia	o__Bacteroidales	f__Porphyromonadaceae	g__Porphyromonas	s__	N/A
R15__maxbin2_low_prob.055.contigs	50.71	0.81	1118561	431	2661	54.6	PRJNA532626	d__Bacteria	p__Bacteroidota	c__Bacteroidia	o__Bacteroidales	f__Porphyromonadaceae	g__Porphyromonas	s__	N/A
R16__maxbin2_high_prob.025.contigs	94.21	0.94	1988661	231	12307	55	PRJNA532626	d__Bacteria	p__Bacteroidota	c__Bacteroidia	o__Bacteroidales	f__Porphyromonadaceae	g__Porphyromonas	s__	N/A
R16__metabat2_low_PE.011.contigs	92.37	0	1955363	296	8196	54.7	PRJNA532626	d__Bacteria	p__Bacteroidota	c__Bacteroidia	o__Bacteroidales	f__Porphyromonadaceae	g__Porphyromonas	s__	N/A
R20__maxbin2_high_prob.033.contigs	75.12	2.63	1523613	431	3920	56	PRJNA532626	d__Bacteria	p__Bacteroidota	c__Bacteroidia	o__Bacteroidales	f__Porphyromonadaceae	g__Porphyromonas	s__	N/A
R20__metabat2_high_PE.053.contigs	78.26	0.73	1615840	441	4258	58.7	PRJNA532626	d__Bacteria	p__Bacteroidota	c__Bacteroidia	o__Bacteroidales	f__Porphyromonadaceae	g__Porphyromonas	s__	N/A
X289_Eastern_Grey_Kangaroo__metabat2_low_PE.002.contigs	94.58	1.68	2688386	96	47663	48	multi-species	d__Bacteria	p__Bacteroidota	c__Bacteroidia	o__Bacteroidales	f__Porphyromonadaceae	g__Porphyromonas	s__	N/A
CBJMC01400__metabat2_low_PE.040.contigs	95.7	1.7	2173353	287	9341	61.8	PRJNA417359	d__Bacteria	p__Bacteroidota	c__Bacteroidia	o__Bacteroidales	f__Rikenellaceae	g__Alistipes	s__Alistipes sp900021155	99.26
CHCFR05602__metabat2_low_PE.021.contigs	99.04	0.96	2431771	29	106178	57.5	PRJNA417359	d__Bacteria	p__Bacteroidota	c__Bacteroidia	o__Bacteroidales	f__Rikenellaceae	g__Alistipes	s__	N/A
DGYFI06203__maxbin2_high_prob.026.contigs	68.96	1.95	1899099	558	3771	57.8	PRJNA417359	d__Bacteria	p__Bacteroidota	c__Bacteroidia	o__Bacteroidales	f__Rikenellaceae	g__Alistipes	s__	N/A
DGYFR06201__maxbin2_high_prob.039.contigs	98.59	4.25	2506626	183	38931	61.8	PRJNA417359	d__Bacteria	p__Bacteroidota	c__Bacteroidia	o__Bacteroidales	f__Rikenellaceae	g__Alistipes	s__	N/A
DGYMI06202__metabat2_low_PE.006.contigs	86.03	0.48	1971634	47	59799	62.1	PRJNA417359	d__Bacteria	p__Bacteroidota	c__Bacteroidia	o__Bacteroidales	f__Rikenellaceae	g__Alistipes	s__	N/A
DSLFC04102__metabat2_high_PE.042.contigs	98.75	1.28	2235569	181	18605	61.8	PRJNA417359	d__Bacteria	p__Bacteroidota	c__Bacteroidia	o__Bacteroidales	f__Rikenellaceae	g__Alistipes	s__Alistipes sp900021155	99.78
DSLMC04102__maxbin2_low_prob.020.contigs	96.94	1.15	2176081	308	9808	62	PRJNA417359	d__Bacteria	p__Bacteroidota	c__Bacteroidia	o__Bacteroidales	f__Rikenellaceae	g__Alistipes	s__Alistipes sp900021155	99.74
DSTFC04002__maxbin2_low_prob.001.contigs	96.15	0.96	2645337	18	310210	56.9	PRJNA417359	d__Bacteria	p__Bacteroidota	c__Bacteroidia	o__Bacteroidales	f__Rikenellaceae	g__Alistipes	s__	N/A
DSTMR04002__metabat2_high_PE.025.contigs	99.47	0.96	2626769	83	49312	60.4	PRJNA417359	d__Bacteria	p__Bacteroidota	c__Bacteroidia	o__Bacteroidales	f__Rikenellaceae	g__Alistipes	s__Alistipes sp002161445	98.07
DSTMR04002__metabat2_low_PE.042.contigs	92.32	0.72	2113054	366	7648	61.6	PRJNA417359	d__Bacteria	p__Bacteroidota	c__Bacteroidia	o__Bacteroidales	f__Rikenellaceae	g__Alistipes	s__Alistipes sp900021155	99.21
HHCFR02800__metabat2_low_PE.073.contigs	98.18	0.64	2265031	148	28114	61.7	PRJNA417359	d__Bacteria	p__Bacteroidota	c__Bacteroidia	o__Bacteroidales	f__Rikenellaceae	g__Alistipes	s__Alistipes sp900021155	99.34
LBJMR02800__metabat2_low_PE.051.contigs	98.8	1.89	2456332	56	72957	62.5	PRJNA417359	d__Bacteria	p__Bacteroidota	c__Bacteroidia	o__Bacteroidales	f__Rikenellaceae	g__Alistipes	s__	N/A
MHCFR05601__metabat2_high_PE.060.contigs	99.04	0	1701961	43	63070	53.4	PRJNA417359	d__Bacteria	p__Bacteroidota	c__Bacteroidia	o__Bacteroidales	f__Rikenellaceae	g__Alistipes	s__	N/A
NBJMC04201__maxbin2_low_prob.026.contigs	98.56	0.96	2457361	21	284462	58.2	PRJNA417359	d__Bacteria	p__Bacteroidota	c__Bacteroidia	o__Bacteroidales	f__Rikenellaceae	g__Alistipes	s__	N/A
NBJMC04201__maxbin2_low_prob.028.contigs	95.83	0.48	2791676	142	40384	61.8	PRJNA417359	d__Bacteria	p__Bacteroidota	c__Bacteroidia	o__Bacteroidales	f__Rikenellaceae	g__Alistipes	s__	N/A
NBJMC04202__maxbin2_low_prob.013.contigs	77.18	0.85	1839296	518	4098	62	PRJNA417359	d__Bacteria	p__Bacteroidota	c__Bacteroidia	o__Bacteroidales	f__Rikenellaceae	g__Alistipes	s__Alistipes sp900021155	99.54
NBJMR02800__metabat2_high_PE.021.contigs	84.62	1.49	1905156	462	4748	62.2	PRJNA417359	d__Bacteria	p__Bacteroidota	c__Bacteroidia	o__Bacteroidales	f__Rikenellaceae	g__Alistipes	s__Alistipes sp900021155	99.61
NHCFC04200__maxbin2_high_prob.014.contigs	99.33	0.48	2484556	76	93243	63	PRJNA417359	d__Bacteria	p__Bacteroidota	c__Bacteroidia	o__Bacteroidales	f__Rikenellaceae	g__Alistipes	s__Alistipes sp900290115	98.99
NHCFI02800__maxbin2_high_prob.011.contigs	96.49	0.48	2613533	187	24840	60.9	PRJNA417359	d__Bacteria	p__Bacteroidota	c__Bacteroidia	o__Bacteroidales	f__Rikenellaceae	g__Alistipes	s__Alistipes sp002161445	98.17
NHCFR05603__maxbin2_high_prob.044.contigs	99.39	0.72	2557606	56	90156	60.9	PRJNA417359	d__Bacteria	p__Bacteroidota	c__Bacteroidia	o__Bacteroidales	f__Rikenellaceae	g__Alistipes	s__	N/A
SAMEA104404097__metabat2_high_PE.016.contigs	93.77	1.2	1786122	147	17563	53.2	PRJEB23642	d__Bacteria	p__Bacteroidota	c__Bacteroidia	o__Bacteroidales	f__Rikenellaceae	g__Alistipes	s__	N/A
SAMEA104404100__maxbin2_low_prob.007.contigs	96.07	4.49	2037725	224	13164	53	PRJEB23642	d__Bacteria	p__Bacteroidota	c__Bacteroidia	o__Bacteroidales	f__Rikenellaceae	g__Alistipes	s__	N/A
SAMEA104404100__maxbin2_low_prob.066.contigs	99.57	1.44	2085890	102	37618	49.1	PRJEB23642	d__Bacteria	p__Bacteroidota	c__Bacteroidia	o__Bacteroidales	f__Rikenellaceae	g__Alistipes	s__	N/A
SAMEA104404100__metabat2_high_PE.096.contigs	85.76	2.28	1884932	326	7242	49.4	PRJEB23642	d__Bacteria	p__Bacteroidota	c__Bacteroidia	o__Bacteroidales	f__Rikenellaceae	g__Alistipes	s__	N/A
SAMEA104404103__maxbin2_low_prob.002.contigs	97.93	2.64	2125771	160	25577	49.2	PRJEB23642	d__Bacteria	p__Bacteroidota	c__Bacteroidia	o__Bacteroidales	f__Rikenellaceae	g__Alistipes	s__	N/A
SAMEA104404103__maxbin2_low_prob.048.contigs	93.49	1.94	1983338	190	17592	53	PRJEB23642	d__Bacteria	p__Bacteroidota	c__Bacteroidia	o__Bacteroidales	f__Rikenellaceae	g__Alistipes	s__	N/A
SAMEA104404106__maxbin2_low_prob.005.contigs	100	1.44	2289334	34	153992	48.4	PRJEB23642	d__Bacteria	p__Bacteroidota	c__Bacteroidia	o__Bacteroidales	f__Rikenellaceae	g__Alistipes	s__	N/A
X127_Alpine_Marmot__metabat2_high_PE.013.contigs	92.91	1.7	1828811	270	8415	61.9	multi-species	d__Bacteria	p__Bacteroidota	c__Bacteroidia	o__Bacteroidales	f__Rikenellaceae	g__Alistipes	s__	N/A
X129_Alpine_Ibex__metabat2_low_PE.004.contigs	85.97	4.25	1753169	274	7974	48.1	multi-species	d__Bacteria	p__Bacteroidota	c__Bacteroidia	o__Bacteroidales	f__Rikenellaceae	g__Alistipes	s__	N/A
X198_Human__maxbin2_low_prob.001.contigs	63.13	3.31	2282401	584	4144	57.6	multi-species	d__Bacteria	p__Bacteroidota	c__Bacteroidia	o__Bacteroidales	f__Rikenellaceae	g__Alistipes	s__Alistipes onderdonkii	97.05
X198_Human__maxbin2_low_prob.007.contigs	87.2	2.68	1913004	320	7336	54.9	multi-species	d__Bacteria	p__Bacteroidota	c__Bacteroidia	o__Bacteroidales	f__Rikenellaceae	g__Alistipes	s__Alistipes putredinis	98.96
X199_Human__metabat2_high_PE.027.contigs	97.64	1.2	3333185	48	124154	58.4	multi-species	d__Bacteria	p__Bacteroidota	c__Bacteroidia	o__Bacteroidales	f__Rikenellaceae	g__Alistipes	s__Alistipes onderdonkii	97.09
X199_Human__metabat2_low_PE.023.contigs	99.52	0.96	2216103	44	89714	54.3	multi-species	d__Bacteria	p__Bacteroidota	c__Bacteroidia	o__Bacteroidales	f__Rikenellaceae	g__Alistipes	s__Alistipes putredinis	99.47
X200_Human__metabat2_low_PE.001.contigs	99.04	1.44	2212236	38	91031	54.4	multi-species	d__Bacteria	p__Bacteroidota	c__Bacteroidia	o__Bacteroidales	f__Rikenellaceae	g__Alistipes	s__Alistipes putredinis	98.67
X3_Alpine_Chamois__metabat2_high_PE.002.contigs	91.8	2.16	1735818	220	9871	47.6	multi-species	d__Bacteria	p__Bacteroidota	c__Bacteroidia	o__Bacteroidales	f__Rikenellaceae	g__Alistipes	s__	N/A
X355_Hoffmanns_Two_toed_Sloth__metabat2_high_PE.009.contigs	98.16	2.56	3689328	46	134399	58.6	multi-species	d__Bacteria	p__Bacteroidota	c__Bacteroidia	o__Bacteroidales	f__Rikenellaceae	g__Alistipes	s__Alistipes sp001941065	96.81
X42_Goitered_Gazelle__metabat2_low_PE.007.contigs	98.8	1.92	2216827	71	43973	57	multi-species	d__Bacteria	p__Bacteroidota	c__Bacteroidia	o__Bacteroidales	f__Rikenellaceae	g__Alistipes	s__	N/A
MHCFC02800__metabat2_high_PE.048.contigs	99.28	0	2391608	103	37767	59.2	PRJNA417359	d__Bacteria	p__Bacteroidota	c__Bacteroidia	o__Bacteroidales	f__Rikenellaceae	g__Alistipes_A	s__Alistipes_A ihumii	98.55
SAMEA3387509__metabat2_low_PE.046.contigs	55.37	0.48	1358849	485	2891	46.3	PRJEB9357	d__Bacteria	p__Bacteroidota	c__Bacteroidia	o__Bacteroidales	f__Rikenellaceae	g__Alistipes_A	s__	N/A
SAMEA5043694__metabat2_high_PE.001.contigs	67.1	4.13	1253026	444	2947	40.5	PRJEB29346	d__Bacteria	p__Bacteroidota	c__Bacteroidia	o__Bacteroidales	f__Rikenellaceae	g__Mucinivorans	s__	N/A
SAMEA5043695__metabat2_low_PE.003.contigs	79.22	1.37	1518480	487	3365	40.4	PRJEB29346	d__Bacteria	p__Bacteroidota	c__Bacteroidia	o__Bacteroidales	f__Rikenellaceae	g__Mucinivorans	s__	N/A
SAMEA5043696__metabat2_high_PE.003.contigs	71.64	1.49	1410971	449	3360	40.6	PRJEB29346	d__Bacteria	p__Bacteroidota	c__Bacteroidia	o__Bacteroidales	f__Rikenellaceae	g__Mucinivorans	s__	N/A
NBJMC04203__metabat2_high_PE.019.contigs	96.65	0.51	2014382	163	19535	56	PRJNA417359	d__Bacteria	p__Bacteroidota	c__Bacteroidia	o__Bacteroidales	f__Rikenellaceae	g__Rikenella	s__	N/A
DHCMC07803__metabat2_low_PE.023.contigs	97.6	4.02	1848719	81	41513	60.3	PRJNA417359	d__Bacteria	p__Bacteroidota	c__Bacteroidia	o__Bacteroidales	f__Rikenellaceae	g__Tidjanibacter	s__	N/A
DSLFR04102__maxbin2_low_prob.027.contigs	99.52	0	2301295	31	179570	57.4	PRJNA417359	d__Bacteria	p__Bacteroidota	c__Bacteroidia	o__Bacteroidales	f__Rikenellaceae	g__Tidjanibacter	s__	N/A
DSLMC04103__metabat2_low_PE.034.contigs	99.52	0.16	2296498	21	201445	56.7	PRJNA417359	d__Bacteria	p__Bacteroidota	c__Bacteroidia	o__Bacteroidales	f__Rikenellaceae	g__Tidjanibacter	s__Tidjanibacter inops	99.06
DSTFC04002__metabat2_high_PE.041.contigs	91.37	0.74	1923173	333	7460	57.5	PRJNA417359	d__Bacteria	p__Bacteroidota	c__Bacteroidia	o__Bacteroidales	f__Rikenellaceae	g__Tidjanibacter	s__Tidjanibacter inops	99.16
LBJMC04200__maxbin2_low_prob.032.contigs	62.61	0	1263738	472	2829	57.3	PRJNA417359	d__Bacteria	p__Bacteroidota	c__Bacteroidia	o__Bacteroidales	f__Rikenellaceae	g__Tidjanibacter	s__Tidjanibacter inops	99.13
LHCFC04200__maxbin2_low_prob.010.contigs	99.52	0	2303825	38	170494	56.6	PRJNA417359	d__Bacteria	p__Bacteroidota	c__Bacteroidia	o__Bacteroidales	f__Rikenellaceae	g__Tidjanibacter	s__Tidjanibacter inops	99.08
NBJMC04201__metabat2_high_PE.026.contigs	87.1	2.4	1804736	431	4945	57.4	PRJNA417359	d__Bacteria	p__Bacteroidota	c__Bacteroidia	o__Bacteroidales	f__Rikenellaceae	g__Tidjanibacter	s__Tidjanibacter inops	99.13
SAMEA5043696__maxbin2_high_prob.004.contigs	56.99	3.48	1448437	609	2368	39.6	PRJEB29346	d__Bacteria	p__Bacteroidota	c__Bacteroidia	o__Bacteroidales	f__Tannerellaceae	g__OLMS01	s__	N/A
CHCFR05602__metabat2_low_PE.046.contigs	93.39	0.77	3136502	135	35076	50.5	PRJNA417359	d__Bacteria	p__Bacteroidota	c__Bacteroidia	o__Bacteroidales	f__Tannerellaceae	g__Parabacteroides	s__	N/A
DGYMR06203__metabat2_low_PE.012.contigs	95.83	0.77	3119984	123	34705	50.4	PRJNA417359	d__Bacteria	p__Bacteroidota	c__Bacteroidia	o__Bacteroidales	f__Tannerellaceae	g__Parabacteroides	s__	N/A
MJGMD1__metabat2_low_PE.010.contigs	98.08	2.5	5290860	154	85562	41.7	PRJNA476660	d__Bacteria	p__Bacteroidota	c__Bacteroidia	o__Bacteroidales	f__Tannerellaceae	g__Parabacteroides	s__	N/A
SAMEA104315437__metabat2_low_PE.048.contigs	76.19	1.15	1807543	501	3997	52.1	PRJEB22765	d__Bacteria	p__Bacteroidota	c__Bacteroidia	o__Bacteroidales	f__Tannerellaceae	g__Parabacteroides	s__	N/A
SAMEA104315439__metabat2_low_PE.052.contigs	65.33	0.71	1442363	489	3073	52.4	PRJEB22765	d__Bacteria	p__Bacteroidota	c__Bacteroidia	o__Bacteroidales	f__Tannerellaceae	g__Parabacteroides	s__	N/A
SAMEA3387447__metabat2_high_PE.013.contigs	58.72	0.4	2045420	781	2691	45.7	PRJEB9357	d__Bacteria	p__Bacteroidota	c__Bacteroidia	o__Bacteroidales	f__Tannerellaceae	g__Parabacteroides	s__Parabacteroides merdae	98.87
SAMEA3387496__metabat2_low_PE.018.contigs	97.48	0.9	3922858	228	26048	45.3	PRJEB9357	d__Bacteria	p__Bacteroidota	c__Bacteroidia	o__Bacteroidales	f__Tannerellaceae	g__Parabacteroides	s__Parabacteroides merdae	99.84
Susan_p2__metabat2_low_PE.031.contigs	52.62	0.19	1428928	515	2796	39.5	PRJEB20308	d__Bacteria	p__Bacteroidota	c__Bacteroidia	o__Bacteroidales	f__Tannerellaceae	g__Parabacteroides	s__	N/A
X396_Morelets_crocodile__metabat2_low_PE.001.contigs	93.9	3.02	3627510	406	11541	40.8	multi-species	d__Bacteria	p__Bacteroidota	c__Bacteroidia	o__Bacteroidales	f__Tannerellaceae	g__UBA12018	s__UBA12018 sp003447595	98.12
R02__maxbin2_low_prob.019.contigs	90.14	3.1	2685366	294	16489	56.2	PRJNA532626	d__Bacteria	p__Bacteroidota	c__Bacteroidia	o__Bacteroidales	f__UBA1402	g__UBA1757	s__	N/A
R04__metabat2_low_PE.049.contigs	60.95	1.36	1345495	462	3069	57.7	PRJNA532626	d__Bacteria	p__Bacteroidota	c__Bacteroidia	o__Bacteroidales	f__UBA1402	g__UBA1757	s__	N/A
R07__metabat2_high_PE.023.contigs	71.74	0.84	1563117	426	4337	57.9	PRJNA532626	d__Bacteria	p__Bacteroidota	c__Bacteroidia	o__Bacteroidales	f__UBA1402	g__UBA1757	s__	N/A
R15__maxbin2_high_prob.013.contigs	92.2	3.21	2056698	137	31515	57.7	PRJNA532626	d__Bacteria	p__Bacteroidota	c__Bacteroidia	o__Bacteroidales	f__UBA1402	g__UBA1757	s__	N/A
R16__metabat2_high_PE.018.contigs	77.31	2.29	1580806	443	3979	57.9	PRJNA532626	d__Bacteria	p__Bacteroidota	c__Bacteroidia	o__Bacteroidales	f__UBA1402	g__UBA1757	s__	N/A
R17__metabat2_high_PE.026.contigs	90.4	0.94	2346831	199	18792	58.3	PRJNA532626	d__Bacteria	p__Bacteroidota	c__Bacteroidia	o__Bacteroidales	f__UBA1402	g__UBA1757	s__	N/A
R18__metabat2_low_PE.032.contigs	93.24	2.83	2034196	91	32703	57.7	PRJNA532626	d__Bacteria	p__Bacteroidota	c__Bacteroidia	o__Bacteroidales	f__UBA1402	g__UBA1757	s__	N/A
SAMEA3663209__metabat2_low_PE.018.contigs	87.39	3.14	2075485	471	5244	47.4	PRJEB11755	d__Bacteria	p__Bacteroidota	c__Bacteroidia	o__Bacteroidales	f__UBA3663	g__	s__	N/A
SAMEA3663215__metabat2_high_PE.004.contigs	75.67	1.78	1722965	533	3332	47.1	PRJEB11755	d__Bacteria	p__Bacteroidota	c__Bacteroidia	o__Bacteroidales	f__UBA3663	g__	s__	N/A
SAMEA3663243__metabat2_high_PE.019.contigs	85.88	3.14	2100498	462	5765	47.4	PRJEB11755	d__Bacteria	p__Bacteroidota	c__Bacteroidia	o__Bacteroidales	f__UBA3663	g__	s__	N/A
R04__maxbin2_low_prob.045.contigs	91.74	3.02	3729907	629	8533	57.3	PRJNA532626	d__Bacteria	p__Bacteroidota	c__Bacteroidia	o__Bacteroidales	f__UBA3663	g__UBA3663	s__	N/A
R14__metabat2_high_PE.017.contigs	94.74	1.38	3872114	278	23155	57.2	PRJNA532626	d__Bacteria	p__Bacteroidota	c__Bacteroidia	o__Bacteroidales	f__UBA3663	g__UBA3663	s__	N/A
SAMEA3663184__metabat2_high_PE.003.contigs	63.35	2.09	1482548	505	3041	48.5	PRJEB11755	d__Bacteria	p__Bacteroidota	c__Bacteroidia	o__Bacteroidales	f__UBA3663	g__UBA3663	s__	N/A
SAMEA3663186__metabat2_high_PE.009.contigs	82.7	2.7	2086772	541	4413	48.3	PRJEB11755	d__Bacteria	p__Bacteroidota	c__Bacteroidia	o__Bacteroidales	f__UBA3663	g__UBA3663	s__	N/A
SAMEA3663207__maxbin2_high_prob.030.contigs	78.71	2.57	2050774	527	4593	47.2	PRJEB11755	d__Bacteria	p__Bacteroidota	c__Bacteroidia	o__Bacteroidales	f__UBA3663	g__UBA3663	s__	N/A
SAMEA3663222__maxbin2_low_prob.015.contigs	73.12	2.59	1976673	578	3842	46.7	PRJEB11755	d__Bacteria	p__Bacteroidota	c__Bacteroidia	o__Bacteroidales	f__UBA3663	g__UBA3663	s__	N/A
SAMEA3663235__metabat2_high_PE.026.contigs	83.77	2.95	1942799	474	4923	47.4	PRJEB11755	d__Bacteria	p__Bacteroidota	c__Bacteroidia	o__Bacteroidales	f__UBA3663	g__UBA3663	s__	N/A
SAMEA3663246__maxbin2_low_prob.030.contigs	60.68	0.39	1605421	561	2842	46.1	PRJEB11755	d__Bacteria	p__Bacteroidota	c__Bacteroidia	o__Bacteroidales	f__UBA3663	g__UBA3663	s__	N/A
SAMEA3663250__maxbin2_high_prob.031.contigs	78.67	1.48	2091420	621	3703	46.2	PRJEB11755	d__Bacteria	p__Bacteroidota	c__Bacteroidia	o__Bacteroidales	f__UBA3663	g__UBA3663	s__	N/A
SAMEA3663254__metabat2_high_PE.018.contigs	84.39	4.65	2114258	515	5036	47.3	PRJEB11755	d__Bacteria	p__Bacteroidota	c__Bacteroidia	o__Bacteroidales	f__UBA3663	g__UBA3663	s__	N/A
SAMEA3663257__metabat2_low_PE.015.contigs	85.64	1.72	2187746	440	6764	47.4	PRJEB11755	d__Bacteria	p__Bacteroidota	c__Bacteroidia	o__Bacteroidales	f__UBA3663	g__UBA3663	s__	N/A
SAMEA3663260__metabat2_low_PE.021.contigs	69.8	1.82	1453561	473	3278	46.8	PRJEB11755	d__Bacteria	p__Bacteroidota	c__Bacteroidia	o__Bacteroidales	f__UBA3663	g__UBA3663	s__	N/A
SAMEA3663263__metabat2_high_PE.022.contigs	61.59	1.89	1391223	472	3240	47.2	PRJEB11755	d__Bacteria	p__Bacteroidota	c__Bacteroidia	o__Bacteroidales	f__UBA3663	g__UBA3663	s__	N/A
SAMEA3663267__metabat2_low_PE.031.contigs	79.73	1.96	1906011	503	4460	47.3	PRJEB11755	d__Bacteria	p__Bacteroidota	c__Bacteroidia	o__Bacteroidales	f__UBA3663	g__UBA3663	s__	N/A
SAMEA3663269__metabat2_high_PE.015.contigs	87.17	2.2	2087859	475	5337	47.3	PRJEB11755	d__Bacteria	p__Bacteroidota	c__Bacteroidia	o__Bacteroidales	f__UBA3663	g__UBA3663	s__	N/A
SAMEA3663271__maxbin2_low_prob.003.contigs	65.68	2.66	1775125	589	3145	46.1	PRJEB11755	d__Bacteria	p__Bacteroidota	c__Bacteroidia	o__Bacteroidales	f__UBA3663	g__UBA3663	s__	N/A
SAMEA3663273__metabat2_low_PE.017.contigs	90.26	4.28	2225915	430	6796	47.4	PRJEB11755	d__Bacteria	p__Bacteroidota	c__Bacteroidia	o__Bacteroidales	f__UBA3663	g__UBA3663	s__	N/A
SAMEA3663275__metabat2_low_PE.004.contigs	87.42	3.17	2099740	447	5763	47.5	PRJEB11755	d__Bacteria	p__Bacteroidota	c__Bacteroidia	o__Bacteroidales	f__UBA3663	g__UBA3663	s__	N/A
SAMEA3663276__maxbin2_low_prob.023.contigs	89.18	4.23	2312085	475	6889	46.9	PRJEB11755	d__Bacteria	p__Bacteroidota	c__Bacteroidia	o__Bacteroidales	f__UBA3663	g__UBA3663	s__	N/A
SAMEA3663296__maxbin2_low_prob.013.contigs	72.4	3.92	2048839	608	3842	46.2	PRJEB11755	d__Bacteria	p__Bacteroidota	c__Bacteroidia	o__Bacteroidales	f__UBA3663	g__UBA3663	s__	N/A
SAMEA3663297__maxbin2_high_prob.009.contigs	93.07	4.05	2487640	442	8589	46.9	PRJEB11755	d__Bacteria	p__Bacteroidota	c__Bacteroidia	o__Bacteroidales	f__UBA3663	g__UBA3663	s__	N/A
SAMEA3663299__metabat2_low_PE.005.contigs	87.91	2.55	2185296	401	7232	47.4	PRJEB11755	d__Bacteria	p__Bacteroidota	c__Bacteroidia	o__Bacteroidales	f__UBA3663	g__UBA3663	s__	N/A
X1_Eurasian_Beaver__metabat2_low_PE.008.contigs	77.85	3.02	2525874	513	5624	56.3	multi-species	d__Bacteria	p__Bacteroidota	c__Bacteroidia	o__Bacteroidales	f__UBA7332	g__UBA7332	s__	N/A
R20__maxbin2_low_prob.019.contigs	94.03	1.76	1900405	235	11922	54.2	PRJNA532626	d__Bacteria	p__Bacteroidota	c__Bacteroidia	o__Bacteroidales	f__UBA932	g__	s__	N/A
X40_Bactrian_Camel__metabat2_high_PE.006.contigs	93.08	0.48	1655887	132	24328	38.3	multi-species	d__Bacteria	p__Bacteroidota	c__Bacteroidia	o__Bacteroidales	f__UBA932	g__	s__	N/A
R02__maxbin2_low_prob.024.contigs	64.2	0.97	1154697	363	3429	53.9	PRJNA532626	d__Bacteria	p__Bacteroidota	c__Bacteroidia	o__Bacteroidales	f__UBA932	g__Bact-11	s__	N/A
R06__metabat2_high_PE.024.contigs	81.89	1.9	1800659	363	6289	53.7	PRJNA532626	d__Bacteria	p__Bacteroidota	c__Bacteroidia	o__Bacteroidales	f__UBA932	g__Bact-11	s__	N/A
R18__metabat2_high_PE.032.contigs	93.1	0.03	2023174	169	20091	53.6	PRJNA532626	d__Bacteria	p__Bacteroidota	c__Bacteroidia	o__Bacteroidales	f__UBA932	g__Bact-11	s__	N/A
R18__metabat2_low_PE.020.contigs	78.32	1.27	1312831	341	4609	54.1	PRJNA532626	d__Bacteria	p__Bacteroidota	c__Bacteroidia	o__Bacteroidales	f__UBA932	g__Bact-11	s__	N/A
R20__metabat2_high_PE.056.contigs	94.29	0	1825539	89	32413	53.5	PRJNA532626	d__Bacteria	p__Bacteroidota	c__Bacteroidia	o__Bacteroidales	f__UBA932	g__Bact-11	s__	N/A
R21__metabat2_high_PE.022.contigs	88.33	0.48	1628828	110	20531	53.8	PRJNA532626	d__Bacteria	p__Bacteroidota	c__Bacteroidia	o__Bacteroidales	f__UBA932	g__Bact-11	s__	N/A
R22__metabat2_low_PE.028.contigs	85.95	0.93	1599195	279	7440	53.8	PRJNA532626	d__Bacteria	p__Bacteroidota	c__Bacteroidia	o__Bacteroidales	f__UBA932	g__Bact-11	s__	N/A
R22__metabat2_low_PE.033.contigs	87.78	1.38	1415097	176	11219	57.6	PRJNA532626	d__Bacteria	p__Bacteroidota	c__Bacteroidia	o__Bacteroidales	f__UBA932	g__Bact-11	s__Bact-11 sp002309795	98.22
R22__metabat2_low_PE.051.contigs	92.14	0.48	2275827	50	85669	57.3	PRJNA532626	d__Bacteria	p__Bacteroidota	c__Bacteroidia	o__Bacteroidales	f__UBA932	g__Bact-11	s__	N/A
R24__metabat2_high_PE.044.contigs	93.39	0.95	2306915	104	37196	57.2	PRJNA532626	d__Bacteria	p__Bacteroidota	c__Bacteroidia	o__Bacteroidales	f__UBA932	g__Bact-11	s__	N/A
R25__maxbin2_low_prob.016.contigs	81.59	2.43	2175897	459	5818	57	PRJNA532626	d__Bacteria	p__Bacteroidota	c__Bacteroidia	o__Bacteroidales	f__UBA932	g__Bact-11	s__	N/A
R27__metabat2_low_PE.022.contigs	93.57	0.48	2292904	56	104867	57.3	PRJNA532626	d__Bacteria	p__Bacteroidota	c__Bacteroidia	o__Bacteroidales	f__UBA932	g__Bact-11	s__	N/A
DGYFR06201__metabat2_high_PE.051.contigs	76.78	0.71	1616516	358	5388	53.8	PRJNA417359	d__Bacteria	p__Bacteroidota	c__Bacteroidia	o__Bacteroidales	f__UBA932	g__CAG-831	s__	N/A
DHCMC07803__metabat2_high_PE.031.contigs	89.37	3.57	2125664	140	22775	56.2	PRJNA417359	d__Bacteria	p__Bacteroidota	c__Bacteroidia	o__Bacteroidales	f__UBA932	g__CAG-831	s__	N/A
DHKFR23501__metabat2_low_PE.038.contigs	91.63	2.08	2289746	163	24770	55.9	PRJNA417359	d__Bacteria	p__Bacteroidota	c__Bacteroidia	o__Bacteroidales	f__UBA932	g__CAG-831	s__	N/A
SAMEA3663260__metabat2_high_PE.001.contigs	61.22	0.95	1039035	353	3098	44.1	PRJEB11755	d__Bacteria	p__Bacteroidota	c__Bacteroidia	o__Bacteroidales	f__UBA932	g__CAG-831	s__	N/A
SAMEA3663283__metabat2_high_PE.009.contigs	69.35	1.44	1334215	366	4199	43.8	PRJEB11755	d__Bacteria	p__Bacteroidota	c__Bacteroidia	o__Bacteroidales	f__UBA932	g__CAG-831	s__	N/A
Belle_p2__metabat2_low_PE.009.contigs	72.76	1.22	1519810	485	3327	43.5	PRJEB20308	d__Bacteria	p__Bacteroidota	c__Bacteroidia	o__Bacteroidales	f__UBA932	g__RC9	s__	N/A
Charlie_p1__maxbin2_low_prob.001.contigs	63.07	4.24	2368939	687	3752	41.9	PRJEB20308	d__Bacteria	p__Bacteroidota	c__Bacteroidia	o__Bacteroidales	f__UBA932	g__RC9	s__	N/A
Charlie_p2__metabat2_low_PE.003.contigs	73.56	1.43	1556781	451	3930	43.5	PRJEB20308	d__Bacteria	p__Bacteroidota	c__Bacteroidia	o__Bacteroidales	f__UBA932	g__RC9	s__	N/A
DGYFJ06201__metabat2_high_PE.017.contigs	90.7	0	1821560	79	35813	58.1	PRJNA417359	d__Bacteria	p__Bacteroidota	c__Bacteroidia	o__Bacteroidales	f__UBA932	g__RC9	s__	N/A
Gatling_p1__maxbin2_high_prob.030.contigs	76.77	0.48	1644677	454	3959	43.5	PRJEB20308	d__Bacteria	p__Bacteroidota	c__Bacteroidia	o__Bacteroidales	f__UBA932	g__RC9	s__	N/A
Jenna_p2__metabat2_low_PE.017.contigs	74.56	0.39	1577406	449	3877	43.6	PRJEB20308	d__Bacteria	p__Bacteroidota	c__Bacteroidia	o__Bacteroidales	f__UBA932	g__RC9	s__	N/A
Michael_p2__metabat2_low_PE.026.contigs	92.14	0.48	1954862	270	10384	43.4	PRJEB20308	d__Bacteria	p__Bacteroidota	c__Bacteroidia	o__Bacteroidales	f__UBA932	g__RC9	s__	N/A
R02__metabat2_high_PE.006.contigs	84.89	1.79	1626527	213	11009	57.8	PRJNA532626	d__Bacteria	p__Bacteroidota	c__Bacteroidia	o__Bacteroidales	f__UBA932	g__RC9	s__	N/A
R03__metabat2_high_PE.033.contigs	92.14	1.07	1724890	75	42846	57.4	PRJNA532626	d__Bacteria	p__Bacteroidota	c__Bacteroidia	o__Bacteroidales	f__UBA932	g__RC9	s__	N/A
R03__metabat2_high_PE.058.contigs	91.27	2.38	1804622	115	26956	56.6	PRJNA532626	d__Bacteria	p__Bacteroidota	c__Bacteroidia	o__Bacteroidales	f__UBA932	g__RC9	s__	N/A
R03__metabat2_low_PE.033.contigs	65.65	3.36	1497207	416	3821	55.3	PRJNA532626	d__Bacteria	p__Bacteroidota	c__Bacteroidia	o__Bacteroidales	f__UBA932	g__RC9	s__	N/A
R04__metabat2_low_PE.037.contigs	75.99	2.67	1923472	442	5457	58.2	PRJNA532626	d__Bacteria	p__Bacteroidota	c__Bacteroidia	o__Bacteroidales	f__UBA932	g__RC9	s__	N/A
R05__metabat2_high_PE.021.contigs	90.21	0.9	2195881	207	18556	57.6	PRJNA532626	d__Bacteria	p__Bacteroidota	c__Bacteroidia	o__Bacteroidales	f__UBA932	g__RC9	s__	N/A
R05__metabat2_high_PE.023.contigs	86.16	2.08	1621117	252	8860	57.5	PRJNA532626	d__Bacteria	p__Bacteroidota	c__Bacteroidia	o__Bacteroidales	f__UBA932	g__RC9	s__	N/A
R06__metabat2_low_PE.015.contigs	69.01	2.38	1460738	425	3880	60.7	PRJNA532626	d__Bacteria	p__Bacteroidota	c__Bacteroidia	o__Bacteroidales	f__UBA932	g__RC9	s__	N/A
R06__metabat2_low_PE.030.contigs	82.72	3.59	2267867	367	8655	48.8	PRJNA532626	d__Bacteria	p__Bacteroidota	c__Bacteroidia	o__Bacteroidales	f__UBA932	g__RC9	s__	N/A
R07__metabat2_low_PE.014.contigs	73.35	2.11	1655093	394	4862	58.7	PRJNA532626	d__Bacteria	p__Bacteroidota	c__Bacteroidia	o__Bacteroidales	f__UBA932	g__RC9	s__	N/A
R08__maxbin2_high_prob.009.contigs	67.37	4.21	1769148	575	3307	57.9	PRJNA532626	d__Bacteria	p__Bacteroidota	c__Bacteroidia	o__Bacteroidales	f__UBA932	g__RC9	s__	N/A
R11__metabat2_high_PE.044.contigs	70.12	2.16	1669952	438	4344	56.8	PRJNA532626	d__Bacteria	p__Bacteroidota	c__Bacteroidia	o__Bacteroidales	f__UBA932	g__RC9	s__	N/A
R11__metabat2_low_PE.036.contigs	62.52	1.22	1423512	426	3631	55.9	PRJNA532626	d__Bacteria	p__Bacteroidota	c__Bacteroidia	o__Bacteroidales	f__UBA932	g__RC9	s__	N/A
R12__metabat2_low_PE.015.contigs	61.67	1.82	2073394	646	3541	55.9	PRJNA532626	d__Bacteria	p__Bacteroidota	c__Bacteroidia	o__Bacteroidales	f__UBA932	g__RC9	s__	N/A
R14__metabat2_high_PE.037.contigs	74.33	1.05	2183780	439	6461	51.2	PRJNA532626	d__Bacteria	p__Bacteroidota	c__Bacteroidia	o__Bacteroidales	f__UBA932	g__RC9	s__	N/A
R14__metabat2_low_PE.037.contigs	85.47	1.92	2314218	475	6411	54.5	PRJNA532626	d__Bacteria	p__Bacteroidota	c__Bacteroidia	o__Bacteroidales	f__UBA932	g__RC9	s__	N/A
R15__metabat2_high_PE.004.contigs	87.67	1.27	1989770	216	14445	60.4	PRJNA532626	d__Bacteria	p__Bacteroidota	c__Bacteroidia	o__Bacteroidales	f__UBA932	g__RC9	s__	N/A
R15__metabat2_high_PE.015.contigs	92.59	0.93	2096489	147	29025	58	PRJNA532626	d__Bacteria	p__Bacteroidota	c__Bacteroidia	o__Bacteroidales	f__UBA932	g__RC9	s__	N/A
R15__metabat2_low_PE.040.contigs	88.48	4.71	2126240	336	9000	58.6	PRJNA532626	d__Bacteria	p__Bacteroidota	c__Bacteroidia	o__Bacteroidales	f__UBA932	g__RC9	s__	N/A
R16__metabat2_low_PE.012.contigs	92.45	1.61	2095683	182	18973	58.1	PRJNA532626	d__Bacteria	p__Bacteroidota	c__Bacteroidia	o__Bacteroidales	f__UBA932	g__RC9	s__	N/A
R18__metabat2_high_PE.009.contigs	92.11	1.43	2064719	170	19986	58	PRJNA532626	d__Bacteria	p__Bacteroidota	c__Bacteroidia	o__Bacteroidales	f__UBA932	g__RC9	s__	N/A
R18__metabat2_high_PE.016.contigs	90.71	2.06	1699988	60	50430	57.8	PRJNA532626	d__Bacteria	p__Bacteroidota	c__Bacteroidia	o__Bacteroidales	f__UBA932	g__RC9	s__	N/A
R18__metabat2_low_PE.003.contigs	86.81	2.37	1957983	273	11516	56.8	PRJNA532626	d__Bacteria	p__Bacteroidota	c__Bacteroidia	o__Bacteroidales	f__UBA932	g__RC9	s__	N/A
R18__metabat2_low_PE.061.contigs	60.96	0.79	1180747	361	3568	57	PRJNA532626	d__Bacteria	p__Bacteroidota	c__Bacteroidia	o__Bacteroidales	f__UBA932	g__RC9	s__	N/A
R20__maxbin2_low_prob.016.contigs	92.38	1.03	2130948	131	28593	56.2	PRJNA532626	d__Bacteria	p__Bacteroidota	c__Bacteroidia	o__Bacteroidales	f__UBA932	g__RC9	s__	N/A
R20__maxbin2_low_prob.043.contigs	90	1.19	1486165	50	88800	54	PRJNA532626	d__Bacteria	p__Bacteroidota	c__Bacteroidia	o__Bacteroidales	f__UBA932	g__RC9	s__	N/A
R20__metabat2_low_PE.021.contigs	72.82	4.37	2466063	434	8704	55.7	PRJNA532626	d__Bacteria	p__Bacteroidota	c__Bacteroidia	o__Bacteroidales	f__UBA932	g__RC9	s__	N/A
R20__metabat2_low_PE.040.contigs	88.33	0.48	1954604	99	26003	55.3	PRJNA532626	d__Bacteria	p__Bacteroidota	c__Bacteroidia	o__Bacteroidales	f__UBA932	g__RC9	s__	N/A
R21__maxbin2_high_prob.052.contigs	52.62	2.63	1432807	534	2829	55	PRJNA532626	d__Bacteria	p__Bacteroidota	c__Bacteroidia	o__Bacteroidales	f__UBA932	g__RC9	s__	N/A
R22__metabat2_high_PE.057.contigs	91.4	1.11	2605010	235	18272	54.2	PRJNA532626	d__Bacteria	p__Bacteroidota	c__Bacteroidia	o__Bacteroidales	f__UBA932	g__RC9	s__RC9 sp900317065	96.35
R22__metabat2_low_PE.056.contigs	86.71	0	1968191	113	30064	54.9	PRJNA532626	d__Bacteria	p__Bacteroidota	c__Bacteroidia	o__Bacteroidales	f__UBA932	g__RC9	s__	N/A
R23__metabat2_low_PE.050.contigs	87.15	0.81	1933442	170	18304	55.2	PRJNA532626	d__Bacteria	p__Bacteroidota	c__Bacteroidia	o__Bacteroidales	f__UBA932	g__RC9	s__	N/A
R24__metabat2_high_PE.033.contigs	95.24	0.24	2430498	72	53649	56.2	PRJNA532626	d__Bacteria	p__Bacteroidota	c__Bacteroidia	o__Bacteroidales	f__UBA932	g__RC9	s__	N/A
R24__metabat2_low_PE.050.contigs	91.13	0.95	2033138	213	13578	50.2	PRJNA532626	d__Bacteria	p__Bacteroidota	c__Bacteroidia	o__Bacteroidales	f__UBA932	g__RC9	s__RC9 sp900316675	97.93
R27__metabat2_high_PE.015.contigs	89.56	1.55	2495859	343	10280	49.1	PRJNA532626	d__Bacteria	p__Bacteroidota	c__Bacteroidia	o__Bacteroidales	f__UBA932	g__RC9	s__	N/A
R27__metabat2_high_PE.017.contigs	72.43	3.52	2148351	576	4419	56.7	PRJNA532626	d__Bacteria	p__Bacteroidota	c__Bacteroidia	o__Bacteroidales	f__UBA932	g__RC9	s__RC9 sp900318565	96.7
R27__metabat2_high_PE.018.contigs	92.7	1.75	2378407	193	20338	53.4	PRJNA532626	d__Bacteria	p__Bacteroidota	c__Bacteroidia	o__Bacteroidales	f__UBA932	g__RC9	s__RC9 sp900319485	95.01
Rahab_p1__metabat2_low_PE.013.contigs	92.49	0.66	1920461	331	7531	43.4	PRJEB20308	d__Bacteria	p__Bacteroidota	c__Bacteroidia	o__Bacteroidales	f__UBA932	g__RC9	s__	N/A
SAMEA104315420__metabat2_high_PE.035.contigs	94.34	1.83	3571089	100	52135	51.1	PRJEB22765	d__Bacteria	p__Bacteroidota	c__Bacteroidia	o__Bacteroidales	f__UBA932	g__RC9	s__RC9 sp000433355	98.17
SAMEA104315420__metabat2_low_PE.023.contigs	73.28	1.03	1250460	317	4470	49.1	PRJEB22765	d__Bacteria	p__Bacteroidota	c__Bacteroidia	o__Bacteroidales	f__UBA932	g__RC9	s__	N/A
SAMEA104315421__maxbin2_low_prob.021.contigs	75.91	1.87	2266150	664	3842	47.7	PRJEB22765	d__Bacteria	p__Bacteroidota	c__Bacteroidia	o__Bacteroidales	f__UBA932	g__RC9	s__RC9 sp000435075	97.09
SAMEA104315421__metabat2_low_PE.015.contigs	94.9	0	1777563	43	114220	48.7	PRJEB22765	d__Bacteria	p__Bacteroidota	c__Bacteroidia	o__Bacteroidales	f__UBA932	g__RC9	s__RC9 sp000432655	97.87
SAMEA104315421__metabat2_low_PE.038.contigs	94.6	2.06	3035151	77	62479	51.5	PRJEB22765	d__Bacteria	p__Bacteroidota	c__Bacteroidia	o__Bacteroidales	f__UBA932	g__RC9	s__	N/A
SAMEA104315422__maxbin2_low_prob.016.contigs	66.05	2.17	2195943	611	4117	51.7	PRJEB22765	d__Bacteria	p__Bacteroidota	c__Bacteroidia	o__Bacteroidales	f__UBA932	g__RC9	s__	N/A
SAMEA104315422__metabat2_high_PE.007.contigs	91.98	0.48	2720091	131	35395	50.1	PRJEB22765	d__Bacteria	p__Bacteroidota	c__Bacteroidia	o__Bacteroidales	f__UBA932	g__RC9	s__	N/A
SAMEA104315422__metabat2_low_PE.012.contigs	82.07	1.38	1968930	461	5328	49.4	PRJEB22765	d__Bacteria	p__Bacteroidota	c__Bacteroidia	o__Bacteroidales	f__UBA932	g__RC9	s__RC9 sp000432515	97.04
SAMEA104315426__metabat2_high_PE.027.contigs	89.13	0.98	1602694	250	8189	48.9	PRJEB22765	d__Bacteria	p__Bacteroidota	c__Bacteroidia	o__Bacteroidales	f__UBA932	g__RC9	s__RC9 sp000432655	97.87
SAMEA104315426__metabat2_low_PE.008.contigs	93.74	1.11	2485466	216	17777	46.8	PRJEB22765	d__Bacteria	p__Bacteroidota	c__Bacteroidia	o__Bacteroidales	f__UBA932	g__RC9	s__	N/A
SAMEA104315426__metabat2_low_PE.012.contigs	82.97	1.11	2155989	405	7135	49.6	PRJEB22765	d__Bacteria	p__Bacteroidota	c__Bacteroidia	o__Bacteroidales	f__UBA932	g__RC9	s__RC9 sp000434935	96.86
SAMEA104315427__maxbin2_low_prob.010.contigs	91.35	0	1865778	75	45453	48.3	PRJEB22765	d__Bacteria	p__Bacteroidota	c__Bacteroidia	o__Bacteroidales	f__UBA932	g__RC9	s__	N/A
SAMEA104315427__maxbin2_low_prob.019.contigs	94.9	0	1974192	73	58580	48.4	PRJEB22765	d__Bacteria	p__Bacteroidota	c__Bacteroidia	o__Bacteroidales	f__UBA932	g__RC9	s__RC9 sp000432655	97.94
SAMEA104315427__maxbin2_low_prob.023.contigs	76.59	0.98	2488004	522	5952	50.3	PRJEB22765	d__Bacteria	p__Bacteroidota	c__Bacteroidia	o__Bacteroidales	f__UBA932	g__RC9	s__	N/A
SAMEA104315427__metabat2_high_PE.030.contigs	91.03	0.9	2905696	238	18084	51.8	PRJEB22765	d__Bacteria	p__Bacteroidota	c__Bacteroidia	o__Bacteroidales	f__UBA932	g__RC9	s__	N/A
SAMEA104315427__metabat2_low_PE.025.contigs	96.11	0.98	2772819	251	19559	47.6	PRJEB22765	d__Bacteria	p__Bacteroidota	c__Bacteroidia	o__Bacteroidales	f__UBA932	g__RC9	s__RC9 sp000435075	97.22
SAMEA104315429__maxbin2_low_prob.032.contigs	92.38	0.48	1926201	24	191131	48.2	PRJEB22765	d__Bacteria	p__Bacteroidota	c__Bacteroidia	o__Bacteroidales	f__UBA932	g__RC9	s__	N/A
SAMEA104315429__metabat2_high_PE.016.contigs	88.2	2	2270314	355	8891	49.1	PRJEB22765	d__Bacteria	p__Bacteroidota	c__Bacteroidia	o__Bacteroidales	f__UBA932	g__RC9	s__RC9 sp000432515	96.83
SAMEA104315429__metabat2_high_PE.047.contigs	94.9	0	1909935	55	57930	48.5	PRJEB22765	d__Bacteria	p__Bacteroidota	c__Bacteroidia	o__Bacteroidales	f__UBA932	g__RC9	s__RC9 sp000432655	97.92
SAMEA104315429__metabat2_low_PE.011.contigs	87.92	1.35	2618611	296	12953	52	PRJEB22765	d__Bacteria	p__Bacteroidota	c__Bacteroidia	o__Bacteroidales	f__UBA932	g__RC9	s__	N/A
SAMEA104315431__maxbin2_high_prob.006.contigs	93.48	0.49	1736085	165	17327	48.7	PRJEB22765	d__Bacteria	p__Bacteroidota	c__Bacteroidia	o__Bacteroidales	f__UBA932	g__RC9	s__RC9 sp000432655	97.96
SAMEA104315431__maxbin2_low_prob.005.contigs	92.22	1.19	1967538	60	69584	48.2	PRJEB22765	d__Bacteria	p__Bacteroidota	c__Bacteroidia	o__Bacteroidales	f__UBA932	g__RC9	s__	N/A
SAMEA104315431__metabat2_low_PE.015.contigs	83.59	3.02	2141312	463	5619	48.1	PRJEB22765	d__Bacteria	p__Bacteroidota	c__Bacteroidia	o__Bacteroidales	f__UBA932	g__RC9	s__RC9 sp000435075	97.12
SAMEA104315431__metabat2_low_PE.016.contigs	52.17	0.73	1592217	226	9675	51.8	PRJEB22765	d__Bacteria	p__Bacteroidota	c__Bacteroidia	o__Bacteroidales	f__UBA932	g__RC9	s__	N/A
SAMEA104315433__metabat2_high_PE.031.contigs	74.54	0.63	1299500	340	4252	48.7	PRJEB22765	d__Bacteria	p__Bacteroidota	c__Bacteroidia	o__Bacteroidales	f__UBA932	g__RC9	s__RC9 sp000432655	97.79
SAMEA104315433__metabat2_low_PE.001.contigs	75.91	1.32	1717055	475	4077	49.4	PRJEB22765	d__Bacteria	p__Bacteroidota	c__Bacteroidia	o__Bacteroidales	f__UBA932	g__RC9	s__RC9 sp000432515	96.81
SAMEA104315433__metabat2_low_PE.003.contigs	84.4	1.77	1665730	278	7504	48.5	PRJEB22765	d__Bacteria	p__Bacteroidota	c__Bacteroidia	o__Bacteroidales	f__UBA932	g__RC9	s__	N/A
SAMEA104315435__metabat2_high_PE.002.contigs	56.79	0.89	1033093	350	3199	48.6	PRJEB22765	d__Bacteria	p__Bacteroidota	c__Bacteroidia	o__Bacteroidales	f__UBA932	g__RC9	s__	N/A
SAMEA104315435__metabat2_high_PE.024.contigs	75.6	3.49	2676057	485	7474	51.5	PRJEB22765	d__Bacteria	p__Bacteroidota	c__Bacteroidia	o__Bacteroidales	f__UBA932	g__RC9	s__RC9 sp000433355	97.86
SAMEA104315435__metabat2_low_PE.027.contigs	81.06	1.43	2274838	406	6897	50.4	PRJEB22765	d__Bacteria	p__Bacteroidota	c__Bacteroidia	o__Bacteroidales	f__UBA932	g__RC9	s__	N/A
SAMEA104404097__maxbin2_low_prob.025.contigs	73.39	2.16	1402889	215	10784	39.1	PRJEB23642	d__Bacteria	p__Bacteroidota	c__Bacteroidia	o__Bacteroidales	f__UBA932	g__RC9	s__	N/A
SAMEA104404100__maxbin2_high_prob.028.contigs	91.43	0.25	1805797	152	22222	43.1	PRJEB23642	d__Bacteria	p__Bacteroidota	c__Bacteroidia	o__Bacteroidales	f__UBA932	g__RC9	s__	N/A
SAMEA104404100__metabat2_high_PE.052.contigs	74.68	0.71	1434895	389	4161	38.6	PRJEB23642	d__Bacteria	p__Bacteroidota	c__Bacteroidia	o__Bacteroidales	f__UBA932	g__RC9	s__	N/A
SAMEA104404103__maxbin2_high_prob.039.contigs	76.73	0.85	1545489	329	5992	43.4	PRJEB23642	d__Bacteria	p__Bacteroidota	c__Bacteroidia	o__Bacteroidales	f__UBA932	g__RC9	s__	N/A
SAMEA3663015__metabat2_high_PE.009.contigs	86.21	1.77	1868700	302	8260	51.8	PRJEB11755	d__Bacteria	p__Bacteroidota	c__Bacteroidia	o__Bacteroidales	f__UBA932	g__RC9	s__	N/A
SAMEA3663015__metabat2_high_PE.017.contigs	72.45	1.92	1868845	528	3937	51.8	PRJEB11755	d__Bacteria	p__Bacteroidota	c__Bacteroidia	o__Bacteroidales	f__UBA932	g__RC9	s__	N/A
SAMEA3663015__metabat2_low_PE.001.contigs	61.36	1.43	1321793	443	3049	53.5	PRJEB11755	d__Bacteria	p__Bacteroidota	c__Bacteroidia	o__Bacteroidales	f__UBA932	g__RC9	s__	N/A
SAMEA3663023__maxbin2_low_prob.014.contigs	93.17	0.52	2059972	86	54863	47.4	PRJEB11755	d__Bacteria	p__Bacteroidota	c__Bacteroidia	o__Bacteroidales	f__UBA932	g__RC9	s__	N/A
SAMEA3663023__metabat2_low_PE.030.contigs	93.24	0.48	2388456	127	29932	49.4	PRJEB11755	d__Bacteria	p__Bacteroidota	c__Bacteroidia	o__Bacteroidales	f__UBA932	g__RC9	s__RC9 sp000434935	96.72
SAMEA3663025__metabat2_low_PE.053.contigs	94.08	0.83	2435746	183	24410	52.4	PRJEB11755	d__Bacteria	p__Bacteroidota	c__Bacteroidia	o__Bacteroidales	f__UBA932	g__RC9	s__	N/A
SAMEA3663025__metabat2_low_PE.055.contigs	69.21	0.53	1461057	402	3969	55	PRJEB11755	d__Bacteria	p__Bacteroidota	c__Bacteroidia	o__Bacteroidales	f__UBA932	g__RC9	s__	N/A
SAMEA3663026__metabat2_low_PE.017.contigs	92.47	1.59	2295756	241	14022	51.8	PRJEB11755	d__Bacteria	p__Bacteroidota	c__Bacteroidia	o__Bacteroidales	f__UBA932	g__RC9	s__	N/A
SAMEA3663028__metabat2_high_PE.014.contigs	86.89	0.19	1969645	216	13106	51.8	PRJEB11755	d__Bacteria	p__Bacteroidota	c__Bacteroidia	o__Bacteroidales	f__UBA932	g__RC9	s__	N/A
SAMEA3663028__metabat2_high_PE.029.contigs	58.47	1.19	1172445	439	2778	53.6	PRJEB11755	d__Bacteria	p__Bacteroidota	c__Bacteroidia	o__Bacteroidales	f__UBA932	g__RC9	s__	N/A
SAMEA3663028__metabat2_low_PE.012.contigs	86.14	1.21	1935395	355	6847	55	PRJEB11755	d__Bacteria	p__Bacteroidota	c__Bacteroidia	o__Bacteroidales	f__UBA932	g__RC9	s__	N/A
SAMEA3663036__metabat2_high_PE.029.contigs	82.43	3.14	1660491	377	5789	48	PRJEB11755	d__Bacteria	p__Bacteroidota	c__Bacteroidia	o__Bacteroidales	f__UBA932	g__RC9	s__	N/A
SAMEA3663036__metabat2_high_PE.032.contigs	87.52	0.74	1905043	362	6405	54.8	PRJEB11755	d__Bacteria	p__Bacteroidota	c__Bacteroidia	o__Bacteroidales	f__UBA932	g__RC9	s__	N/A
SAMEA3663036__metabat2_low_PE.031.contigs	82.44	0.95	1616694	205	10364	47.4	PRJEB11755	d__Bacteria	p__Bacteroidota	c__Bacteroidia	o__Bacteroidales	f__UBA932	g__RC9	s__	N/A
SAMEA3663038__maxbin2_low_prob.027.contigs	93.65	1.83	3303385	106	62540	50.8	PRJEB11755	d__Bacteria	p__Bacteroidota	c__Bacteroidia	o__Bacteroidales	f__UBA932	g__RC9	s__RC9 sp000433355	99.1
SAMEA3663038__metabat2_low_PE.020.contigs	75.65	1.19	1645660	417	4458	54.8	PRJEB11755	d__Bacteria	p__Bacteroidota	c__Bacteroidia	o__Bacteroidales	f__UBA932	g__RC9	s__	N/A
SAMEA3663039__maxbin2_low_prob.013.contigs	64.93	1.93	1318355	462	2928	55.1	PRJEB11755	d__Bacteria	p__Bacteroidota	c__Bacteroidia	o__Bacteroidales	f__UBA932	g__RC9	s__	N/A
SAMEA3663046__maxbin2_high_prob.012.contigs	65.08	2.94	1487378	556	2729	48.1	PRJEB11755	d__Bacteria	p__Bacteroidota	c__Bacteroidia	o__Bacteroidales	f__UBA932	g__RC9	s__	N/A
SAMEA3663047__maxbin2_high_prob.019.contigs	92.13	1.83	3071854	334	15103	51.8	PRJEB11755	d__Bacteria	p__Bacteroidota	c__Bacteroidia	o__Bacteroidales	f__UBA932	g__RC9	s__RC9 sp000433355	99.26
SAMEA3663052__metabat2_low_PE.015.contigs	64.79	1.59	1726262	567	3182	52.5	PRJEB11755	d__Bacteria	p__Bacteroidota	c__Bacteroidia	o__Bacteroidales	f__UBA932	g__RC9	s__RC9 sp000433355	99.35
SAMEA3663057__metabat2_high_PE.019.contigs	59.63	1.37	1852392	544	3667	50.9	PRJEB11755	d__Bacteria	p__Bacteroidota	c__Bacteroidia	o__Bacteroidales	f__UBA932	g__RC9	s__RC9 sp000433355	98.87
SAMEA3663072__metabat2_low_PE.026.contigs	91.75	1.19	2778043	393	10519	51.9	PRJEB11755	d__Bacteria	p__Bacteroidota	c__Bacteroidia	o__Bacteroidales	f__UBA932	g__RC9	s__RC9 sp000433355	99.22
SAMEA3663077__metabat2_low_PE.002.contigs	59.9	1.46	1289438	410	3300	54.7	PRJEB11755	d__Bacteria	p__Bacteroidota	c__Bacteroidia	o__Bacteroidales	f__UBA932	g__RC9	s__	N/A
SAMEA3663083__metabat2_low_PE.010.contigs	61.04	0.81	1247498	414	3149	47	PRJEB11755	d__Bacteria	p__Bacteroidota	c__Bacteroidia	o__Bacteroidales	f__UBA932	g__RC9	s__	N/A
SAMEA3663093__metabat2_low_PE.004.contigs	71.81	0.71	1337744	399	3684	47.4	PRJEB11755	d__Bacteria	p__Bacteroidota	c__Bacteroidia	o__Bacteroidales	f__UBA932	g__RC9	s__	N/A
SAMEA3663096__metabat2_high_PE.033.contigs	82.92	1.37	2464548	557	5413	51.9	PRJEB11755	d__Bacteria	p__Bacteroidota	c__Bacteroidia	o__Bacteroidales	f__UBA932	g__RC9	s__RC9 sp000433355	99.28
SAMEA3663097__metabat2_low_PE.002.contigs	94.29	1.9	3103596	148	35204	51.4	PRJEB11755	d__Bacteria	p__Bacteroidota	c__Bacteroidia	o__Bacteroidales	f__UBA932	g__RC9	s__RC9 sp000433355	99.13
SAMEA3663106__maxbin2_low_prob.014.contigs	80.44	3.64	2706525	664	4604	51.4	PRJEB11755	d__Bacteria	p__Bacteroidota	c__Bacteroidia	o__Bacteroidales	f__UBA932	g__RC9	s__RC9 sp000433355	98.97
SAMEA3663108__maxbin2_low_prob.011.contigs	85.73	2.23	1890275	494	4863	47.5	PRJEB11755	d__Bacteria	p__Bacteroidota	c__Bacteroidia	o__Bacteroidales	f__UBA932	g__RC9	s__	N/A
SAMEA3663108__metabat2_high_PE.034.contigs	88.58	1.19	2606166	430	8709	52	PRJEB11755	d__Bacteria	p__Bacteroidota	c__Bacteroidia	o__Bacteroidales	f__UBA932	g__RC9	s__RC9 sp000433355	99.26
SAMEA3663125__metabat2_low_PE.016.contigs	86.27	1.52	1709900	310	7170	51.9	PRJEB11755	d__Bacteria	p__Bacteroidota	c__Bacteroidia	o__Bacteroidales	f__UBA932	g__RC9	s__	N/A
SAMEA3663158__metabat2_high_PE.011.contigs	84.07	3.39	2496979	477	6953	52	PRJEB11755	d__Bacteria	p__Bacteroidota	c__Bacteroidia	o__Bacteroidales	f__UBA932	g__RC9	s__RC9 sp000433355	99.12
SAMEA3663178__metabat2_high_PE.011.contigs	73.39	2.3	1485956	430	3794	47.6	PRJEB11755	d__Bacteria	p__Bacteroidota	c__Bacteroidia	o__Bacteroidales	f__UBA932	g__RC9	s__	N/A
SAMEA3663184__metabat2_low_PE.004.contigs	59.17	1.19	1131818	407	2923	55.4	PRJEB11755	d__Bacteria	p__Bacteroidota	c__Bacteroidia	o__Bacteroidales	f__UBA932	g__RC9	s__	N/A
SAMEA3663200__metabat2_low_PE.003.contigs	51.89	1.03	951709	357	2695	55.3	PRJEB11755	d__Bacteria	p__Bacteroidota	c__Bacteroidia	o__Bacteroidales	f__UBA932	g__RC9	s__	N/A
SAMEA3663208__metabat2_low_PE.018.contigs	85.95	0	1914255	192	15148	52.1	PRJEB11755	d__Bacteria	p__Bacteroidota	c__Bacteroidia	o__Bacteroidales	f__UBA932	g__RC9	s__	N/A
SAMEA3663211__metabat2_high_PE.001.contigs	66.87	2.22	1194013	413	2980	51.5	PRJEB11755	d__Bacteria	p__Bacteroidota	c__Bacteroidia	o__Bacteroidales	f__UBA932	g__RC9	s__	N/A
SAMEA3663223__metabat2_high_PE.004.contigs	79.07	1.9	1758899	462	4576	53.4	PRJEB11755	d__Bacteria	p__Bacteroidota	c__Bacteroidia	o__Bacteroidales	f__UBA932	g__RC9	s__	N/A
SAMEA3663246__metabat2_low_PE.023.contigs	59.94	1.68	1173217	400	3104	54.1	PRJEB11755	d__Bacteria	p__Bacteroidota	c__Bacteroidia	o__Bacteroidales	f__UBA932	g__RC9	s__	N/A
SAMEA3663246__metabat2_low_PE.036.contigs	66.9	1.59	1860251	601	3248	51.7	PRJEB11755	d__Bacteria	p__Bacteroidota	c__Bacteroidia	o__Bacteroidales	f__UBA932	g__RC9	s__RC9 sp000433355	99
SAMEA3663297__metabat2_high_PE.016.contigs	86.35	0.98	1838637	327	7258	51.6	PRJEB11755	d__Bacteria	p__Bacteroidota	c__Bacteroidia	o__Bacteroidales	f__UBA932	g__RC9	s__	N/A
SAMEA3663299__metabat2_low_PE.002.contigs	87.68	1.84	1904473	328	7493	51.7	PRJEB11755	d__Bacteria	p__Bacteroidota	c__Bacteroidia	o__Bacteroidales	f__UBA932	g__RC9	s__	N/A
Scooby_p1__metabat2_low_PE.010.contigs	58.03	0.95	1153423	408	2932	43.5	PRJEB20308	d__Bacteria	p__Bacteroidota	c__Bacteroidia	o__Bacteroidales	f__UBA932	g__RC9	s__	N/A
Tephra_p1__metabat2_low_PE.011.contigs	64.17	1.35	1347062	447	3236	43.5	PRJEB20308	d__Bacteria	p__Bacteroidota	c__Bacteroidia	o__Bacteroidales	f__UBA932	g__RC9	s__	N/A
Tibetan_p1__metabat2_high_PE.033.contigs	94.05	0	2048188	175	18567	43.3	PRJEB20308	d__Bacteria	p__Bacteroidota	c__Bacteroidia	o__Bacteroidales	f__UBA932	g__RC9	s__	N/A
X22_European_Rabbit__metabat2_high_PE.013.contigs	89.64	0.48	1587337	113	22476	54.5	multi-species	d__Bacteria	p__Bacteroidota	c__Bacteroidia	o__Bacteroidales	f__UBA932	g__RC9	s__	N/A
X371_Linnaeus_Two_toed_Sloth__maxbin2_high_prob.003.contigs	79.39	1.75	2875142	500	7247	51.9	multi-species	d__Bacteria	p__Bacteroidota	c__Bacteroidia	o__Bacteroidales	f__UBA932	g__RC9	s__RC9 sp000433355	97.16
X418_Giraffe__metabat2_high_PE.001.contigs	93.83	1.83	2476465	97	38704	49	multi-species	d__Bacteria	p__Bacteroidota	c__Bacteroidia	o__Bacteroidales	f__UBA932	g__RC9	s__	N/A
R21__metabat2_low_PE.021.contigs	89.98	1.37	1754118	247	9386	48.9	PRJNA532626	d__Bacteria	p__Bacteroidota	c__Bacteroidia	o__Bacteroidales	f__UBA932	g__UBA1232	s__UBA1232 sp002309115	97.15
R25__metabat2_low_PE.028.contigs	92.52	0.48	1918700	154	21109	48.7	PRJNA532626	d__Bacteria	p__Bacteroidota	c__Bacteroidia	o__Bacteroidales	f__UBA932	g__UBA1232	s__UBA1232 sp002309115	97.35
SAMEA104315437__metabat2_low_PE.020.contigs	85.88	0.74	1921887	356	6686	40.5	PRJEB22765	d__Bacteria	p__Bacteroidota	c__Bacteroidia	o__Bacteroidales	f__UBA932	g__UBA1232	s__	N/A
SAMEA3663025__metabat2_high_PE.020.contigs	94.05	1.43	1744756	204	11490	47.2	PRJEB11755	d__Bacteria	p__Bacteroidota	c__Bacteroidia	o__Bacteroidales	f__UBA932	g__UBA1232	s__	N/A
SAMEA3663026__metabat2_low_PE.019.contigs	84.6	0.66	1556535	262	7623	47	PRJEB11755	d__Bacteria	p__Bacteroidota	c__Bacteroidia	o__Bacteroidales	f__UBA932	g__UBA1232	s__	N/A
SAMEA3663028__metabat2_low_PE.034.contigs	94.05	0.48	1772543	119	20016	47.1	PRJEB11755	d__Bacteria	p__Bacteroidota	c__Bacteroidia	o__Bacteroidales	f__UBA932	g__UBA1232	s__	N/A
SAMEA3663036__metabat2_low_PE.019.contigs	66.05	0.24	1282545	371	3941	47.2	PRJEB11755	d__Bacteria	p__Bacteroidota	c__Bacteroidia	o__Bacteroidales	f__UBA932	g__UBA1232	s__	N/A
SAMEA3663125__metabat2_high_PE.002.contigs	57.95	1.19	1064254	366	3139	47.1	PRJEB11755	d__Bacteria	p__Bacteroidota	c__Bacteroidia	o__Bacteroidales	f__UBA932	g__UBA1232	s__	N/A
SAMEA3663128__metabat2_high_PE.017.contigs	86.35	0.95	1522304	233	8316	47.3	PRJEB11755	d__Bacteria	p__Bacteroidota	c__Bacteroidia	o__Bacteroidales	f__UBA932	g__UBA1232	s__	N/A
X130_Alpine_Ibex__metabat2_high_PE.003.contigs	73.33	4.07	1687691	397	4749	42.2	multi-species	d__Bacteria	p__Bacteroidota	c__Bacteroidia	o__Bacteroidales	f__UBA932	g__UBA1232	s__	N/A
X301_European_Hare__maxbin2_low_prob.002.contigs	90	2.57	1840552	341	6712	44.6	multi-species	d__Bacteria	p__Bacteroidota	c__Bacteroidia	o__Bacteroidales	f__UBA932	g__UBA1232	s__	N/A
X5_European_Hare__metabat2_low_PE.003.contigs	95.48	0	1558370	44	44742	45.7	multi-species	d__Bacteria	p__Bacteroidota	c__Bacteroidia	o__Bacteroidales	f__UBA932	g__UBA1232	s__	N/A
R22__metabat2_high_PE.025.contigs	88.26	1.61	2216551	299	9994	48.6	PRJNA532626	d__Bacteria	p__Bacteroidota	c__Bacteroidia	o__Bacteroidales	f__WCHB1-69	g__F23-D06	s__F23-D06 sp002392325	97.57
R23__maxbin2_low_prob.036.contigs	73.87	2.99	2239984	678	3588	50.1	PRJNA532626	d__Bacteria	p__Bacteroidota	c__Bacteroidia	o__Bacteroidales	f__WCHB1-69	g__F23-D06	s__	N/A
[truncated: 3,597 more rows]

## Sheet: Table S2B
SGB_ID	Completeness	Contamination	Genome size (bp)	Contig count	N50	GC	BioProject	Domain	Phylum	Class	Order	Family	Genus	Species	fastani_ani
R25__metabat2_low_PE.004.contigs	96	0	1913729	129	22056	36	PRJNA532626	d__Archaea	p__Euryarchaeota	c__Methanobacteria	o__Methanobacteriales	f__Methanobacteriaceae	g__Methanobrevibacter_A	s__	N/A
R26__maxbin2_high_prob.014.contigs	88.97	0.8	2050830	518	4807	33.3	PRJNA532626	d__Archaea	p__Euryarchaeota	c__Methanobacteria	o__Methanobacteriales	f__Methanobacteriaceae	g__Methanobrevibacter_A	s__	N/A
R27__metabat2_low_PE.024.contigs	99.2	0	2410675	146	26186	32.7	PRJNA532626	d__Archaea	p__Euryarchaeota	c__Methanobacteria	o__Methanobacteriales	f__Methanobacteriaceae	g__Methanobrevibacter_A	s__Methanobrevibacter_A sp900314695	96.82
SAMEA3663235__metabat2_high_PE.030.contigs	99.6	0	1567974	178	14827	31.3	PRJEB11755	d__Archaea	p__Euryarchaeota	c__Methanobacteria	o__Methanobacteriales	f__Methanobacteriaceae	g__Methanobrevibacter_A	s__	N/A
X341_Western_Lowland_Gorilla__maxbin2_low_prob.002.contigs	66	0.92	1094012	288	4026	32.7	multi-species	d__Archaea	p__Euryarchaeota	c__Methanobacteria	o__Methanobacteriales	f__Methanobacteriaceae	g__Methanobrevibacter_A	s__Methanobrevibacter_A smithii_A	98.28
R15__metabat2_low_PE.054.contigs	91.19	0.65	1586540	229	9409	50	PRJNA532626	d__Archaea	p__Halobacterota	c__Methanomicrobia	o__Methanomicrobiales	f__Methanocorpusculaceae	g__	s__	N/A
[truncated: 1,516 more rows]

## Sheet: Table S2C
Phenotype	Has phenotype?	Domain	Phylum	Biome	No. of MAGs
[truncated: 4,084 more rows]
